# Supplementary material for: Genetic Basis of Dorper Sheep (Ovis aries) Revealed by Long-Read De Novo Genome Assembly
Source: Front Genet. 2022 Apr 11;13:846449. doi: 10.3389/fgene.2022.846449 (PMC9035736; doi:10.3389/fgene.2022.846449)
Supplement: Supplementary file 1 [file DataSheet1.ZIP]

Archive with 3 entries (2 files):
- Supplementary_material/(tableS1-S9,Figure S1-S11)Suppinfo.doc
- Supplementary_material/(tableS10-S19)Suppinfo.xlsx
- Supplementary_material/
