# Supplementary material for: Genetic Basis of Dorper Sheep (Ovis aries) Revealed by Long-Read De Novo Genome Assembly
Source: Front Genet. 2022 Apr 11;13:846449. doi: 10.3389/fgene.2022.846449 (PMC9035736; doi:10.3389/fgene.2022.846449)
Supplement: Supplementary file 1 [file DataSheet1.ZIP › Supplementary_material/(tableS10-S19)Suppinfo.xlsx]

## Sheet: S10
Table S10 The Genotype of SNPs
Gene ID	Number of SNPs	SNPs of DPS	SNPs of PSS
evm.TU.Contig26.4	327	321	6
evm.TU.Contig9.519	208	203	5
evm.TU.Contig12.452	182	181	1
evm.TU.Contig5.142	146	145	1
evm.TU.Contig22.328	111	107	4
evm.TU.Contig12.341	76	76
evm.TU.Contig7.674	71	71
evm.TU.Contig12.323	69	66	3
evm.TU.Contig12.430	59	59
evm.TU.Contig15.265	48	40	8
evm.TU.Contig7.672	48	48
evm.TU.Contig39.160	46	31	15
evm.TU.Contig10.161	44	44
evm.TU.Contig1.419	39	39
evm.TU.Contig12.275	38	36	2
evm.TU.Contig32.223	37	27	10
evm.TU.Contig14.113	35	35
evm.TU.Contig15.161	35	35
evm.TU.Contig22.322	35	35
evm.TU.Contig26.14	35	35
evm.TU.Contig5.236	35	34	1
evm.TU.Contig10.177	34	34
evm.TU.Contig17.434	34	34
evm.TU.Contig32.55	34	29	5
evm.TU.Contig5.234	34	34
evm.TU.Contig12.348	33	33
evm.TU.Contig1.432	32	32
evm.TU.Contig1.515	31	30	1
evm.TU.Contig5.158	31	31
evm.TU.Contig29.44	30	30
evm.TU.Contig19.22	29	29
evm.TU.Contig32.38	29	23	6
evm.TU.Contig11.374	28	28
evm.TU.Contig12.329	28	28
evm.TU.Contig12.462	28	28
evm.TU.Contig5.292	28	28
evm.TU.Contig31.15	27	24	3
evm.TU.Contig12.338	26	25	1
evm.TU.Contig26.5	26	26
evm.TU.Contig12.226	24	24
evm.TU.Contig36.238	24	22	2
evm.TU.Contig39.117	24	24
evm.TU.Contig10.117	23	21	2
evm.TU.Contig14.114	23	23
evm.TU.Contig19.5	23	23
evm.TU.Contig23.50	23	23
evm.TU.Contig12.415	22	22
evm.TU.Contig17.170	22	22
evm.TU.Contig12.273	21	20	1
evm.TU.Contig29.99	21	14	7
evm.TU.Contig36.123	21	20	1
evm.TU.Contig36.95	21	16	5
evm.TU.Contig39.21	21	21
evm.TU.Contig4.513	21	21
evm.TU.Contig4.522	21	21
evm.TU.Contig11.335	20	16	4
evm.TU.Contig12.403	20	17	3
evm.TU.Contig12.436	20	20
evm.TU.Contig15.157	20	20
evm.TU.Contig2.485	20	19	1
evm.TU.Contig3.267	19	18	1
evm.TU.Contig12.423	18	18
evm.TU.Contig12.520	18	18
evm.TU.Contig12.587	18	18
evm.TU.Contig15.134	18	18
evm.TU.Contig26.29	18	18
evm.TU.Contig5.94	18	18
evm.TU.Contig12.414	17	17
evm.TU.Contig15.256	17	16	1
evm.TU.Contig19.27	17	17
evm.TU.Contig26.8	17	17
evm.TU.Contig39.56	17	17
evm.TU.Contig10.167	16	9	7
evm.TU.Contig12.421	16	16
evm.TU.Contig12.583	16	13	3
evm.TU.Contig12.584	16	8	8
evm.TU.Contig1.420	16	15	1
evm.TU.Contig17.201	16	14	2
evm.TU.Contig20.278	16	16
evm.TU.Contig22.282	16	16
evm.TU.Contig28.19	16	13	3
evm.TU.Contig36.249	16	16
evm.TU.Contig12.408	15	15
evm.TU.Contig12.438	15	15
evm.TU.Contig14.434	15	15
evm.TU.Contig22.233	15	15
evm.TU.Contig26.41	15	15
evm.TU.Contig12.354	14	14
evm.TU.Contig12.435	14	14
evm.TU.Contig15.135	14	14
evm.TU.Contig16.1023	14	14
evm.TU.Contig37.98	14	12	2
evm.TU.Contig6.866	14	11	3
evm.TU.Contig11.504	13	13
evm.TU.Contig12.277	13	11	2
evm.TU.Contig12.389	13	11	2
evm.TU.Contig1.267	13	9	4
evm.TU.Contig15.108	13	12	1
evm.TU.Contig21.388	13	13
evm.TU.Contig26.24	13	13
evm.TU.Contig36.190	13	13
evm.TU.Contig6.185	13	13
evm.TU.Contig7.711	13	11	2
evm.TU.Contig10.60	12	12
evm.TU.Contig13.132	12	12
evm.TU.Contig14.144	12	8	4
evm.TU.Contig15.255	12	12
evm.TU.Contig22.281	12	12
evm.TU.Contig24.487	12	12
evm.TU.Contig25.4	12	12
evm.TU.Contig4.519	12	12
evm.TU.Contig5.175	12	8	4
evm.TU.Contig5.276	12	12
evm.TU.Contig5.93	12	12
evm.TU.Contig8.614	12	12
evm.TU.Contig1.256	11	10	1
evm.TU.Contig26.40	11	11
evm.TU.Contig5.238	11	11
evm.TU.Contig12.257	10	10
evm.TU.Contig13.128	10	10
evm.TU.Contig1.410	10	6	4
evm.TU.Contig14.107	10	9	1
evm.TU.Contig15.88	10	10
evm.TU.Contig16.80	10	10
evm.TU.Contig19.114	10	6	4
evm.TU.Contig20.286	10	10
evm.TU.Contig22.146	10	10
evm.TU.Contig22.497	10	8	2
evm.TU.Contig2.592	10	10
evm.TU.Contig26.45	10	10
evm.TU.Contig26.6	10	10
evm.TU.Contig26.66	10	10
evm.TU.Contig39.159	10	10
evm.TU.Contig5.318	10	9	1
evm.TU.Contig8.679	10	8	2
evm.TU.Contig12.330	9	8	1
evm.TU.Contig12.392	9	5	4
evm.TU.Contig1.265	9	6	3
evm.TU.Contig16.1053	9	9
evm.TU.Contig24.370	9	9
evm.TU.Contig41.134	9	9
evm.TU.Contig4.533	9	8	1
evm.TU.Contig5.287	9	9
evm.TU.Contig6.1040	9	8	1
evm.TU.Contig9.154	9	9
evm.TU.Contig11.334	8	7	1
evm.TU.Contig12.413	8	8
evm.TU.Contig12.417	8	8
evm.TU.Contig12.429	8	8
evm.TU.Contig13.47	8	5	3
evm.TU.Contig1.493	8	8
evm.TU.Contig15.153	8	8
evm.TU.Contig16.1033	8	8
evm.TU.Contig2.40	8	8
evm.TU.Contig28.210	8	8
evm.TU.Contig28.41	8	8
evm.TU.Contig32.98	8	8
evm.TU.Contig38.115	8	6	2
evm.TU.Contig5.171	8	8
evm.TU.Contig5.480	8	8
evm.TU.Contig5.537	8	8
evm.TU.Contig9.1	8	8
evm.TU.Contig10.332	7	6	1
evm.TU.Contig12.434	7	7
evm.TU.Contig12.454	7	7
evm.TU.Contig13.179	7	6	1
evm.TU.Contig15.149	7	7
evm.TU.Contig16.33	7	6	1
evm.TU.Contig16.983	7	7
evm.TU.Contig26.173	7	7
evm.TU.Contig2.71	7	7
evm.TU.Contig27.67	7	6	1
evm.TU.Contig32.118	7	7
evm.TU.Contig3.31	7	7
evm.TU.Contig33.211	7	7
evm.TU.Contig3.444	7	7
evm.TU.Contig36.242	7	7
evm.TU.Contig39.132	7	7
evm.TU.Contig39.8	7	7
evm.TU.Contig5.166	7	7
evm.TU.Contig5.261	7	6	1
evm.TU.Contig5.290	7	7
evm.TU.Contig6.63	7	5	2
evm.TU.Contig7.676	7	7
evm.TU.Contig11.293	6	6
evm.TU.Contig1.189	6	5	1
evm.TU.Contig12.286	6	6
evm.TU.Contig12.328	6	6
evm.TU.Contig12.345	6	6
evm.TU.Contig12.387	6	6
evm.TU.Contig12.402	6	5	1
evm.TU.Contig1.259	6	6
evm.TU.Contig13.503	6	6
evm.TU.Contig1.394	6	5	1
evm.TU.Contig16.4	6	6
evm.TU.Contig1.75	6	6
evm.TU.Contig19.47	6	6
evm.TU.Contig20.65	6	6
evm.TU.Contig2.176	6	4	2
evm.TU.Contig22.332	6	6
evm.TU.Contig2.41	6	6
evm.TU.Contig2.46	6	4	2
evm.TU.Contig25.29	6	6
evm.TU.Contig26.13	6	6
evm.TU.Contig27.102	6	6
evm.TU.Contig27.59	6	6
evm.TU.Contig32.168	6	6
evm.TU.Contig3.438	6	6
evm.TU.Contig3.545	6	6
evm.TU.Contig37.54	6	5	1
evm.TU.Contig37.59	6	6
evm.TU.Contig4.543	6	6
evm.TU.Contig5.155	6	6
evm.TU.Contig5.367	6	6
evm.TU.Contig56.45	6	6
evm.TU.Contig6.192	6	6
evm.TU.Contig6.308	6	6
evm.TU.Contig7.147	6	6
evm.TU.Contig7.675	6	6
evm.TU.Contig7.710	6	4	2
evm.TU.Contig10.106	5	5
evm.TU.Contig11.301	5	5
evm.TU.Contig12.234	5	3	2
evm.TU.Contig12.484	5	5
evm.TU.Contig12.562	5	5
evm.TU.Contig12.564	5	5
evm.TU.Contig1.351	5	5
evm.TU.Contig14.31	5	5
evm.TU.Contig15.32	5	5
evm.TU.Contig1.608	5	5
evm.TU.Contig17.433	5	5
evm.TU.Contig19.319	5	5
evm.TU.Contig19.8	5	5
evm.TU.Contig20.189	5	5
evm.TU.Contig20.200	5	5
evm.TU.Contig25.210	5	5
evm.TU.Contig2.638	5	4	1
evm.TU.Contig27.62	5	5
evm.TU.Contig30.165	5	5
evm.TU.Contig36.97	5	5
evm.TU.Contig39.54	5	5
evm.TU.Contig40.162	5	5
evm.TU.Contig4.520	5	5
evm.TU.Contig4.534	5	5
evm.TU.Contig45.9	5	3	2
evm.TU.Contig4.697	5	5
evm.TU.Contig49.31	5	4	1
evm.TU.Contig50.33	5	5
evm.TU.Contig5.224	5	5
evm.TU.Contig5.283	5	5
evm.TU.Contig5.91	5	5
evm.TU.Contig60.16	5	5
evm.TU.Contig6.131	5	5
evm.TU.Contig6.186	5	5
evm.TU.Contig6.530	5	5
evm.TU.Contig6.573	5	5
evm.TU.Contig8.143	5	5
evm.TU.Contig11.493	4	4
evm.TU.Contig11.496	4	2	2
evm.TU.Contig12.274	4	4
evm.TU.Contig12.334	4	4
evm.TU.Contig12.418	4	4
evm.TU.Contig12.465	4	4
evm.TU.Contig13.446	4	4
evm.TU.Contig14.106	4	2	2
evm.TU.Contig14.115	4	4
evm.TU.Contig16.1063	4	2	2
evm.TU.Contig16.175	4	4
evm.TU.Contig17.435	4	4
evm.TU.Contig20.195	4	4
evm.TU.Contig20.209	4	4
evm.TU.Contig20.218	4	3	1
evm.TU.Contig22.278	4	4
evm.TU.Contig25.190	4	4
evm.TU.Contig26.71	4	4
evm.TU.Contig26.7	4	4
evm.TU.Contig27.206	4	4
evm.TU.Contig28.21	4	3	1
evm.TU.Contig29.109	4	3	1
evm.TU.Contig32.33	4	4
evm.TU.Contig32.86	4	4
evm.TU.Contig33.210	4	4
evm.TU.Contig3.585	4	4
evm.TU.Contig36.247	4	4
evm.TU.Contig40.97	4	3	1
evm.TU.Contig41.135	4	4
evm.TU.Contig41.136	4	4
evm.TU.Contig41.202	4	4
evm.TU.Contig5.92	4	4
evm.TU.Contig59.4	4	4
evm.TU.Contig6.123	4	4
evm.TU.Contig6.61	4	4
evm.TU.Contig7.652	4	3	1
evm.TU.Contig9.264	4	3	1
evm.TU.Contig10.404	3	3
evm.TU.Contig11.288	3	3
evm.TU.Contig11.491	3	3
evm.TU.Contig11.502	3	2	1
evm.TU.Contig1.15	3	3
evm.TU.Contig12.259	3	3
evm.TU.Contig12.284	3	2	1
evm.TU.Contig12.333	3	3
evm.TU.Contig12.335	3	3
evm.TU.Contig12.364	3	2	1
evm.TU.Contig12.384	3	3
evm.TU.Contig12.416	3	3
evm.TU.Contig12.464	3	2	1
evm.TU.Contig12.509	3	2	1
evm.TU.Contig12.574	3	3
evm.TU.Contig12.586	3	3
evm.TU.Contig13.140	3	3
evm.TU.Contig13.21	3	3
evm.TU.Contig13.59	3	3
evm.TU.Contig14.143	3	3
evm.TU.Contig14.521	3	3
evm.TU.Contig1.513	3	3
evm.TU.Contig15.6	3	3
evm.TU.Contig16.1071	3	3
evm.TU.Contig16.1	3	3
evm.TU.Contig1.649	3	3
evm.TU.Contig1.655	3	3
evm.TU.Contig16.81	3	3
evm.TU.Contig17.298	3	3
evm.TU.Contig17.349	3	3
evm.TU.Contig18.104	3	3
evm.TU.Contig18.167	3	3
evm.TU.Contig1.94	3	3
evm.TU.Contig20.259	3	3
evm.TU.Contig24.508	3	3
evm.TU.Contig25.306	3	3
evm.TU.Contig26.36	3	3
evm.TU.Contig27.152	3	3
evm.TU.Contig2.730	3	3
evm.TU.Contig2.783	3	3
evm.TU.Contig2.856	3	3
evm.TU.Contig29.95	3	3
evm.TU.Contig30.52	3	3
evm.TU.Contig3.124	3	3
evm.TU.Contig3.14	3	3
evm.TU.Contig3.159	3	3
evm.TU.Contig31.69	3	3
evm.TU.Contig3.260	3	3
evm.TU.Contig32.74	3	3
evm.TU.Contig3.30	3	2	1
evm.TU.Contig33.195	3	2	1
evm.TU.Contig3.44	3	3
evm.TU.Contig35.162	3	3
evm.TU.Contig35.63	3	3
evm.TU.Contig36.234	3	2	1
evm.TU.Contig36.244	3	3
evm.TU.Contig39.35	3	3
evm.TU.Contig39.71	3	3
evm.TU.Contig39.83	3	3
evm.TU.Contig40.104	3	3
evm.TU.Contig40.105	3	3
evm.TU.Contig41.218	3	3
evm.TU.Contig42.12	3	2	1
evm.TU.Contig49.30	3	3
evm.TU.Contig50.27	3	3
evm.TU.Contig5.154	3	2	1
evm.TU.Contig5.161	3	2	1
evm.TU.Contig5.198	3	3
evm.TU.Contig5.271	3	3
evm.TU.Contig5.300	3	3
evm.TU.Contig5.95	3	2	1
evm.TU.Contig6.132	3	2	1
evm.TU.Contig6.239	3	3
evm.TU.Contig6.47	3	3
evm.TU.Contig6.49	3	3
evm.TU.Contig6.532	3	3
evm.TU.Contig6.81	3	3
evm.TU.Contig7.216	3	3
evm.TU.Contig7.430	3	3
evm.TU.Contig7.505	3	2	1
evm.TU.Contig7.620	3	3
evm.TU.Contig7.718	3	2	1
evm.TU.Contig8.460	3	3
evm.TU.Contig8.525	3	3
evm.TU.Contig8.529	3	3
evm.TU.Contig8.536	3	2	1
evm.TU.Contig8.696	3	3
evm.TU.Contig9.44	3	3
evm.TU.Contig10.116	2	2
evm.TU.Contig10.132	2	2
evm.TU.Contig10.179	2	2
evm.TU.Contig10.293	2	2
evm.TU.Contig10.350	2	2
evm.TU.Contig10.352	2	2
evm.TU.Contig11.26	2	2
evm.TU.Contig11.306	2	2
evm.TU.Contig11.357	2	2
evm.TU.Contig1.142	2	2
evm.TU.Contig11.450	2	1	1
evm.TU.Contig11.485	2	2
evm.TU.Contig11.486	2	2
evm.TU.Contig11.91	2	2
evm.TU.Contig12.220	2	2
evm.TU.Contig12.246	2	2
evm.TU.Contig12.308	2	2
evm.TU.Contig12.313	2	2
evm.TU.Contig12.325	2	2
evm.TU.Contig12.340	2	2
evm.TU.Contig12.347	2	2
evm.TU.Contig12.348,evm.TU.Contig12.349	2	2
evm.TU.Contig12.380	2	2
evm.TU.Contig12.412	2	2
evm.TU.Contig12.431	2	2
evm.TU.Contig1.251	2	2
evm.TU.Contig12.578	2	2
evm.TU.Contig1.258	2	2
evm.TU.Contig13.342	2	1	1
evm.TU.Contig13.389	2	2
evm.TU.Contig1.339	2	2
evm.TU.Contig13.442	2	2
evm.TU.Contig13.52	2	2
evm.TU.Contig1.360	2	2
evm.TU.Contig1.381	2	1	1
evm.TU.Contig14.122	2	2
evm.TU.Contig14.141	2	2
evm.TU.Contig1.424	2	2
evm.TU.Contig1.433	2	2
evm.TU.Contig14.469	2	2
evm.TU.Contig14.605	2	2
evm.TU.Contig15.130	2	2
evm.TU.Contig15.158	2	2
evm.TU.Contig15.55	2	2
evm.TU.Contig15.74	2	1	1
evm.TU.Contig16.1041	2	1	1
evm.TU.Contig16.1046	2	2
evm.TU.Contig16.176	2	2
evm.TU.Contig1.650	2	2
evm.TU.Contig16.5	2	2
evm.TU.Contig1.666	2	2
evm.TU.Contig17.337	2	2
evm.TU.Contig1.741	2	2
evm.TU.Contig17.432	2	2
evm.TU.Contig17.55	2	2
evm.TU.Contig17.60	2	2
evm.TU.Contig1.81	2	2
evm.TU.Contig19.23	2	2
evm.TU.Contig19.28	2	2
evm.TU.Contig20.204	2	2
evm.TU.Contig20.229	2	2
evm.TU.Contig2.120	2	1	1
evm.TU.Contig21.387	2	2
evm.TU.Contig2.154	2	2
evm.TU.Contig22.151	2	2
evm.TU.Contig22.163	2	2
evm.TU.Contig22.35	2	2
evm.TU.Contig23.11	2	2
evm.TU.Contig23.141	2	2
evm.TU.Contig23.51	2	2
evm.TU.Contig2.370	2	2
evm.TU.Contig24.250	2	2
evm.TU.Contig24.373	2	2
evm.TU.Contig24.479	2	2
evm.TU.Contig24.500	2	2
evm.TU.Contig24.501	2	2
evm.TU.Contig24.509	2	2
evm.TU.Contig24.510	2	2
evm.TU.Contig24.703	2	2
evm.TU.Contig25.177	2	2
evm.TU.Contig25.338	2	1	1
evm.TU.Contig2.586	2	2
evm.TU.Contig25.95	2	2
evm.TU.Contig26.15	2	2
evm.TU.Contig26.172	2	1	1
evm.TU.Contig26.195	2	2
evm.TU.Contig2.637	2	1	1
evm.TU.Contig26.43	2	2
evm.TU.Contig26.69	2	2
evm.TU.Contig27.207	2	2
evm.TU.Contig27.61	2	2
evm.TU.Contig2.806	2	2
evm.TU.Contig28.15	2	2
evm.TU.Contig28.16	2	2
evm.TU.Contig28.215	2	2
evm.TU.Contig29.105	2	1	1
evm.TU.Contig29.110	2	2
evm.TU.Contig29.36	2	2
evm.TU.Contig29.46	2	2
evm.TU.Contig29.89	2	2
evm.TU.Contig31.185	2	2
evm.TU.Contig3.139	2	2
evm.TU.Contig3.188	2	1	1
evm.TU.Contig32.23	2	2
evm.TU.Contig32.59	2	1	1
evm.TU.Contig32.71	2	2
evm.TU.Contig32.84	2	2
evm.TU.Contig32.94	2	2
evm.TU.Contig33.209	2	2
evm.TU.Contig35.323	2	2
evm.TU.Contig36.171	2	2
evm.TU.Contig36.186	2	2
evm.TU.Contig38.161	2	2
evm.TU.Contig38.167	2	2
evm.TU.Contig38.70	2	2
evm.TU.Contig39.150	2	2
evm.TU.Contig40.183	2	2
evm.TU.Contig40.186	2	2
evm.TU.Contig41.224	2	1	1
evm.TU.Contig41.267	2	2
evm.TU.Contig41.288	2	2
evm.TU.Contig4.22	2	2
evm.TU.Contig42.82	2	2
evm.TU.Contig4.455	2	2
evm.TU.Contig4.511	2	1	1
evm.TU.Contig4.516	2	2
evm.TU.Contig45.25	2	2
evm.TU.Contig4.633	2	2
evm.TU.Contig48.151	2	2
evm.TU.Contig5.192	2	2
evm.TU.Contig5.239	2	2
evm.TU.Contig5.240	2	2
evm.TU.Contig5.291	2	2
evm.TU.Contig5.301	2	2
evm.TU.Contig5.306	2	1	1
evm.TU.Contig5.366	2	2
evm.TU.Contig54.15	2	2
evm.TU.Contig5.486	2	2
evm.TU.Contig6.17	2	2
evm.TU.Contig6.194	2	2
evm.TU.Contig6.216	2	2
evm.TU.Contig6.514	2	2
evm.TU.Contig6.60	2	2
evm.TU.Contig66.1	2	2
evm.TU.Contig6.62	2	2
evm.TU.Contig6.651	2	2
evm.TU.Contig7.132	2	1	1
evm.TU.Contig7.559	2	2
evm.TU.Contig7.65	2	1	1
evm.TU.Contig8.461	2	2
evm.TU.Contig8.470	2	2
evm.TU.Contig8.557	2	2
evm.TU.Contig9.142	2	2
evm.TU.Contig9.168	2	1	1
evm.TU.Contig9.236	2	2
evm.TU.Contig9.240	2	2
evm.TU.Contig9.310	2	2
evm.TU.Contig9.368	2	1	1
evm.TU.Contig10.119	1	1
evm.TU.Contig10.129	1	1
evm.TU.Contig10.158	1	1
evm.TU.Contig10.212	1	1
evm.TU.Contig10.231	1	1
evm.TU.Contig10.327	1	1
evm.TU.Contig10.336	1	1
evm.TU.Contig10.401	1	1
evm.TU.Contig10.437	1	1
evm.TU.Contig10.493	1	1
evm.TU.Contig11.102	1	1
evm.TU.Contig11.109	1	1
evm.TU.Contig1.111	1	1
evm.TU.Contig11.135	1	1
evm.TU.Contig11.273	1	1
evm.TU.Contig11.307	1	1
evm.TU.Contig11.309	1	1
evm.TU.Contig11.329	1	1
evm.TU.Contig11.330	1	1
evm.TU.Contig11.351	1	1
evm.TU.Contig11.381	1	1
evm.TU.Contig11.399	1	1
evm.TU.Contig11.41	1	1
evm.TU.Contig11.430	1	1
evm.TU.Contig11.444	1	1
evm.TU.Contig11.470	1	1
evm.TU.Contig11.494	1	1
evm.TU.Contig11.505	1	1
evm.TU.Contig11.510	1	1
evm.TU.Contig11.547	1	1
evm.TU.Contig1.178	1	1
evm.TU.Contig12.216	1	1
evm.TU.Contig12.224	1	1
evm.TU.Contig12.267	1	1
evm.TU.Contig12.281	1	1
evm.TU.Contig1.229	1	1
evm.TU.Contig12.305	1	1
evm.TU.Contig1.231	1	1
evm.TU.Contig12.320	1	1
evm.TU.Contig12.343	1	1
evm.TU.Contig12.377	1	1
evm.TU.Contig12.393	1	1
evm.TU.Contig12.395	1	1
evm.TU.Contig12.406	1	1
evm.TU.Contig12.409	1	1
evm.TU.Contig1.242	1	1
evm.TU.Contig12.445	1	1
evm.TU.Contig12.451	1	1
evm.TU.Contig12.461	1	1
evm.TU.Contig1.250	1	1
evm.TU.Contig12.52	1	1
evm.TU.Contig12.533	1	1
evm.TU.Contig12.542	1	1
evm.TU.Contig12.565	1	1
evm.TU.Contig12.577	1	1
evm.TU.Contig12.594	1	1
evm.TU.Contig12.60	1	1
evm.TU.Contig13.100	1	1
evm.TU.Contig13.107	1	1
evm.TU.Contig13.122	1	1
evm.TU.Contig13.129	1	1
evm.TU.Contig13.131	1	1
evm.TU.Contig13.138	1	1
evm.TU.Contig13.141	1	1
evm.TU.Contig13.153	1	1
evm.TU.Contig13.189	1	1
evm.TU.Contig13.24	1	1
evm.TU.Contig13.390	1	1
evm.TU.Contig13.450	1	1
evm.TU.Contig13.544	1	1
evm.TU.Contig1.357	1	1
evm.TU.Contig1.358	1	1
evm.TU.Contig1.364	1	1
evm.TU.Contig1.385	1	1
evm.TU.Contig13.90	1	1
evm.TU.Contig13.95	1	1
evm.TU.Contig1.409	1	1
evm.TU.Contig14.105	1	1
evm.TU.Contig14.145	1	1
evm.TU.Contig14.147;evm.TU.Contig14.148	1	1
evm.TU.Contig14.218	1	1
evm.TU.Contig14.23	1	1
evm.TU.Contig1.427	1	1
evm.TU.Contig14.276	1	1
evm.TU.Contig1.428	1	1
evm.TU.Contig14.284	1	1
evm.TU.Contig14.285	1	1
evm.TU.Contig14.287	1	1
evm.TU.Contig14.315	1	1
evm.TU.Contig14.35	1	1
evm.TU.Contig1.436	1	1
evm.TU.Contig14.40	1	1
evm.TU.Contig14.408,evm.TU.Contig14.409	1	1
evm.TU.Contig1.448	1	1
evm.TU.Contig14.497	1	1
evm.TU.Contig1.470	1	1
evm.TU.Contig1.473	1	1
evm.TU.Contig1.494	1	1
evm.TU.Contig15.103	1	1
evm.TU.Contig15.120	1	1
evm.TU.Contig15.126	1	1
evm.TU.Contig15.136	1	1
evm.TU.Contig15.143	1	1
evm.TU.Contig1.526	1	1
evm.TU.Contig15.29	1	1
evm.TU.Contig15.295	1	1
evm.TU.Contig15.301	1	1
evm.TU.Contig15.5	1	1
evm.TU.Contig1.553	1	1
evm.TU.Contig15.73	1	1
evm.TU.Contig16.1032	1	1
evm.TU.Contig16.1038	1	1
evm.TU.Contig16.1044	1	1
evm.TU.Contig16.1047	1	1
evm.TU.Contig16.1061	1	1
evm.TU.Contig16.1072	1	1
evm.TU.Contig16.24	1	1
evm.TU.Contig16.36	1	1
evm.TU.Contig16.42	1	1
evm.TU.Contig1.656	1	1
evm.TU.Contig1.657	1	1
evm.TU.Contig16.61	1	1
evm.TU.Contig1.67	1	1
evm.TU.Contig16.7	1	1
evm.TU.Contig16.935	1	1
evm.TU.Contig17.119	1	1
evm.TU.Contig17.130	1	1
evm.TU.Contig17.202	1	1
evm.TU.Contig17.217	1	1
evm.TU.Contig17.330	1	1
evm.TU.Contig17.338	1	1
evm.TU.Contig17.36	1	1
evm.TU.Contig17.393	1	1
evm.TU.Contig17.61	1	1
evm.TU.Contig17.72	1	1
evm.TU.Contig17.84	1	1
evm.TU.Contig17.87	1	1
evm.TU.Contig1.806	1	1
evm.TU.Contig18.155	1	1
evm.TU.Contig19.215	1	1
evm.TU.Contig19.279	1	1
evm.TU.Contig19.322	1	1
evm.TU.Contig19.34	1	1
evm.TU.Contig19.45	1	1
evm.TU.Contig19.46	1	1
evm.TU.Contig19.52	1	1
evm.TU.Contig19.6	1	1
evm.TU.Contig1.98	1	1
evm.TU.Contig19.9	1	1
evm.TU.Contig20.185	1	1
evm.TU.Contig20.187	1	1
evm.TU.Contig20.221	1	1
evm.TU.Contig20.237	1	1
evm.TU.Contig20.242	1	1
evm.TU.Contig20.261	1	1
evm.TU.Contig20.277	1	1
evm.TU.Contig20.44	1	1
evm.TU.Contig20.59	1	1
evm.TU.Contig20.61	1	1
evm.TU.Contig2.100	1	1
evm.TU.Contig21.107	1	1
evm.TU.Contig21.206	1	1
evm.TU.Contig21.229	1	1
evm.TU.Contig21.238	1	1
evm.TU.Contig21.243	1	1
evm.TU.Contig2.125	1	1
evm.TU.Contig21.257	1	1
evm.TU.Contig2.126	1	1
evm.TU.Contig21.27	1	1
evm.TU.Contig21.4	1	1
evm.TU.Contig2.173	1	1
evm.TU.Contig2.199	1	1
evm.TU.Contig22.148	1	1
evm.TU.Contig22.150	1	1
evm.TU.Contig22.177	1	1
evm.TU.Contig2.2	1	1
evm.TU.Contig22.234	1	1
evm.TU.Contig22.285	1	1
evm.TU.Contig22.286	1	1
evm.TU.Contig22.315	1	1
evm.TU.Contig22.336	1	1
evm.TU.Contig22.478	1	1
evm.TU.Contig22.690	1	1
evm.TU.Contig23.100	1	1
evm.TU.Contig23.102	1	1
evm.TU.Contig23.112	1	1
evm.TU.Contig2.312	1	1
evm.TU.Contig2.319	1	1
evm.TU.Contig23.240	1	1
evm.TU.Contig23.31	1	1
evm.TU.Contig23.33	1	1
evm.TU.Contig23.49	1	1
evm.TU.Contig23.60	1	1
evm.TU.Contig24.276	1	1
evm.TU.Contig24.444	1	1
evm.TU.Contig24.47	1	1
evm.TU.Contig24.558	1	1
evm.TU.Contig24.699	1	1
evm.TU.Contig2.478	1	1
evm.TU.Contig24.83	1	1
evm.TU.Contig25.117	1	1
evm.TU.Contig25.122	1	1
evm.TU.Contig25.123	1	1
evm.TU.Contig25.125	1	1
evm.TU.Contig25.15	1	1
evm.TU.Contig2.525	1	1
evm.TU.Contig25.253	1	1
evm.TU.Contig25.260	1	1
evm.TU.Contig25.262	1	1
evm.TU.Contig25.317	1	1
evm.TU.Contig25.329	1	1
evm.TU.Contig25.341	1	1
evm.TU.Contig2.550	1	1
evm.TU.Contig25.61	1	1
evm.TU.Contig25.64	1	1
evm.TU.Contig25.69	1	1
evm.TU.Contig25.72	1	1
evm.TU.Contig2.574	1	1
evm.TU.Contig25.76	1	1
evm.TU.Contig25.77	1	1
evm.TU.Contig26.102	1	1
evm.TU.Contig2.611	1	1
evm.TU.Contig26.12,evm.TU.Contig26.13	1	1
evm.TU.Contig26.191	1	1
evm.TU.Contig26.19	1	1
evm.TU.Contig26.192	1	1
evm.TU.Contig2.621	1	1
evm.TU.Contig26.28	1	1
evm.TU.Contig26.30	1	1
evm.TU.Contig26.3	1	1
evm.TU.Contig2.633	1	1
evm.TU.Contig2.634	1	1
evm.TU.Contig26.39	1	1
evm.TU.Contig26.44	1	1
evm.TU.Contig2.649	1	1
evm.TU.Contig26.54	1	1
evm.TU.Contig26.67	1	1
evm.TU.Contig26.73	1	1
evm.TU.Contig26.76	1	1
evm.TU.Contig2.678	1	1
evm.TU.Contig2.681	1	1
evm.TU.Contig27.135	1	1
evm.TU.Contig27.149	1	1
evm.TU.Contig27.170	1	1
evm.TU.Contig27.199	1	1
evm.TU.Contig27.23	1	1
evm.TU.Contig27.48	1	1
evm.TU.Contig27.87	1	1
evm.TU.Contig2.795	1	1
evm.TU.Contig2.80	1	1
evm.TU.Contig28.148	1	1
evm.TU.Contig28.20	1	1
evm.TU.Contig2.843	1	1
evm.TU.Contig28.6	1	1
evm.TU.Contig29.117	1	1
evm.TU.Contig29.37	1	1
evm.TU.Contig29.45	1	1
evm.TU.Contig29.48	1	1
evm.TU.Contig29.62	1	1
evm.TU.Contig29.96	1	1
evm.TU.Contig30.104	1	1
evm.TU.Contig30.32	1	1
evm.TU.Contig30.44	1	1
evm.TU.Contig30.58	1	1
evm.TU.Contig3.102	1	1
evm.TU.Contig31.181	1	1
evm.TU.Contig3.133	1	1
evm.TU.Contig3.134	1	1
evm.TU.Contig3.15	1	1
evm.TU.Contig31.67	1	1
evm.TU.Contig3.187	1	1
evm.TU.Contig31.91	1	1
evm.TU.Contig31.92	1	1
evm.TU.Contig32.103	1	1
evm.TU.Contig32.117	1	1
evm.TU.Contig3.21	1	1
evm.TU.Contig32.197	1	1
evm.TU.Contig32.20	1	1
evm.TU.Contig32.225	1	1
evm.TU.Contig32.226	1	1
evm.TU.Contig32.324	1	1
evm.TU.Contig32.60	1	1
evm.TU.Contig3.26	1	1
evm.TU.Contig3.269	1	1
evm.TU.Contig32.78	1	1
evm.TU.Contig3.291	1	1
evm.TU.Contig3.29	1	1
evm.TU.Contig33.185	1	1
evm.TU.Contig33.197	1	1
evm.TU.Contig3.31(evm.model.Contig3.31:exon2:c.161-1G>A)	1	1
evm.TU.Contig33.228	1	1
evm.TU.Contig33.238	1	1
evm.TU.Contig33.76	1	1
evm.TU.Contig3.39	1	1
evm.TU.Contig33.94	1	1
evm.TU.Contig3.402	1	1
evm.TU.Contig3.411	1	1
evm.TU.Contig3.433	1	1
evm.TU.Contig3.449	1	1
evm.TU.Contig3.467	1	1
evm.TU.Contig3.470	1	1
evm.TU.Contig3.480	1	1
evm.TU.Contig36.103	1	1
evm.TU.Contig36.109	1	1
evm.TU.Contig36.128	1	1
evm.TU.Contig3.613	1	1
evm.TU.Contig36.175	1	1
evm.TU.Contig36.239	1	1
evm.TU.Contig3.643	1	1
evm.TU.Contig37.31	1	1
evm.TU.Contig37.49	1	1
evm.TU.Contig38.129	1	1
evm.TU.Contig38.146	1	1
evm.TU.Contig38.212	1	1
evm.TU.Contig39.107	1	1
evm.TU.Contig39.139	1	1
evm.TU.Contig39.145	1	1
evm.TU.Contig39.185	1	1
evm.TU.Contig39.19	1	1
evm.TU.Contig39.194	1	1
evm.TU.Contig39.26	1	1
evm.TU.Contig39.57	1	1
evm.TU.Contig40.100	1	1
evm.TU.Contig40.101	1	1
evm.TU.Contig40.176	1	1
evm.TU.Contig40.177	1	1
evm.TU.Contig40.185	1	1
evm.TU.Contig40.210	1	1
evm.TU.Contig40.253	1	1
evm.TU.Contig41.122	1	1
evm.TU.Contig41.203	1	1
evm.TU.Contig41.223	1	1
evm.TU.Contig41.266	1	1
evm.TU.Contig41.268	1	1
evm.TU.Contig41.276	1	1
evm.TU.Contig41.70	1	1
evm.TU.Contig41.97	1	1
evm.TU.Contig42.101	1	1
evm.TU.Contig42.11	1	1
evm.TU.Contig42.17	1	1
evm.TU.Contig42.36	1	1
evm.TU.Contig4.239	1	1
evm.TU.Contig42.4	1	1
evm.TU.Contig43.137	1	1
evm.TU.Contig43.146	1	1
evm.TU.Contig43.147	1	1
evm.TU.Contig43.219	1	1
evm.TU.Contig43.224	1	1
evm.TU.Contig43.226	1	1
evm.TU.Contig43.245	1	1
evm.TU.Contig43.246	1	1
evm.TU.Contig43.247	1	1
evm.TU.Contig43.277	1	1
evm.TU.Contig4.371	1	1
evm.TU.Contig43.75	1	1
evm.TU.Contig44.16	1	1
evm.TU.Contig44.17	1	1
evm.TU.Contig4.454	1	1
evm.TU.Contig4.498	1	1
evm.TU.Contig4.51	1	1
evm.TU.Contig45.26	1	1
evm.TU.Contig45.30	1	1
evm.TU.Contig4.532	1	1
evm.TU.Contig4.536	1	1
evm.TU.Contig4.537	1	1
evm.TU.Contig4.548	1	1
evm.TU.Contig4.550	1	1
evm.TU.Contig4.556	1	1
evm.TU.Contig4.557	1	1
evm.TU.Contig4.572	1	1
evm.TU.Contig46.13	1	1
evm.TU.Contig46.14	1	1
evm.TU.Contig46.17	1	1
evm.TU.Contig46.18	1	1
evm.TU.Contig4.62	1	1
evm.TU.Contig4.630	1	1
evm.TU.Contig50.12	1	1
evm.TU.Contig50.19	1	1
evm.TU.Contig50.30	1	1
evm.TU.Contig50.59	1	1
evm.TU.Contig5.146	1	1
evm.TU.Contig5.153	1	1
evm.TU.Contig5.162	1	1
evm.TU.Contig5.170	1	1
evm.TU.Contig5.174	1	1
evm.TU.Contig5.205	1	1
evm.TU.Contig5.213	1	1
evm.TU.Contig5.259	1	1
evm.TU.Contig5.260	1	1
evm.TU.Contig5.273	1	1
evm.TU.Contig52.8	1	1
evm.TU.Contig5.293	1	1
evm.TU.Contig5.306;evm.TU.Contig5.307	1	1
evm.TU.Contig5.307	1	1
evm.TU.Contig5.316	1	1
evm.TU.Contig5.323	1	1
evm.TU.Contig5.328	1	1
evm.TU.Contig5.374	1	1
evm.TU.Contig5.44	1	1
evm.TU.Contig5.479	1	1
evm.TU.Contig55.14	1	1
evm.TU.Contig5.90	1	1
evm.TU.Contig6.100	1	1
evm.TU.Contig6.1080	1	1
evm.TU.Contig6.1086	1	1
evm.TU.Contig6.127	1	1
evm.TU.Contig6.134	1	1
evm.TU.Contig6.143	1	1
evm.TU.Contig6.147	1	1
evm.TU.Contig6.169	1	1
evm.TU.Contig6.170	1	1
evm.TU.Contig6.171	1	1
evm.TU.Contig6.175	1	1
evm.TU.Contig6.193	1	1
evm.TU.Contig6.206	1	1
evm.TU.Contig6.280	1	1
evm.TU.Contig6.529	1	1
evm.TU.Contig6.558	1	1
evm.TU.Contig6.58	1	1
evm.TU.Contig6.582	1	1
evm.TU.Contig6.604	1	1
evm.TU.Contig6.67	1	1
evm.TU.Contig6.86	1	1
evm.TU.Contig6.867	1	1
evm.TU.Contig6.869	1	1
evm.TU.Contig6.90	1	1
evm.TU.Contig6.918	1	1
evm.TU.Contig6.92	1	1
evm.TU.Contig6.953	1	1
evm.TU.Contig6.99	1	1
evm.TU.Contig7.158	1	1
evm.TU.Contig7.163	1	1
evm.TU.Contig7.206	1	1
evm.TU.Contig7.302	1	1
evm.TU.Contig7.4	1	1
evm.TU.Contig7.42	1	1
evm.TU.Contig7.481	1	1
evm.TU.Contig7.484	1	1
evm.TU.Contig7.508	1	1
evm.TU.Contig7.531	1	1
evm.TU.Contig7.541	1	1
evm.TU.Contig7.589	1	1
evm.TU.Contig7.635	1	1
evm.TU.Contig7.655	1	1
evm.TU.Contig7.679	1	1
evm.TU.Contig7.694	1	1
evm.TU.Contig7.71	1	1
evm.TU.Contig7.748	1	1
evm.TU.Contig8.138	1	1
evm.TU.Contig8.323	1	1
evm.TU.Contig8.444	1	1
evm.TU.Contig8.561	1	1
evm.TU.Contig8.678	1	1
evm.TU.Contig8.86	1	1
evm.TU.Contig9.139	1	1
evm.TU.Contig9.140	1	1
evm.TU.Contig9.223	1	1
evm.TU.Contig9.224	1	1
evm.TU.Contig9.363	1	1
evm.TU.Contig9.371	1	1
evm.TU.Contig9.52	1	1
evm.TU.Contig9.66	1	1
evm.TU.Contig9.74	1	1

## Sheet: S11
Table S11 The Genotype of indel
Indel alleles of DSS	Indel alleles of PSS
evm.TU.Contig17.202	evm.TU.Contig17.201
evm.TU.Contig17.357(dist=46990),evm.TU.Contig17.359(dist=226565)	evm.TU.Contig1.331
evm.TU.Contig17.357(dist=48050),evm.TU.Contig17.359(dist=225505)	evm.TU.Contig7.494
evm.TU.Contig17.369	evm.TU.Contig7.509
evm.TU.Contig17.432	evm.TU.Contig7.559
evm.TU.Contig17.434	evm.TU.Contig7.620(dist=5343),evm.TU.Contig7.621(dist=9739)
evm.TU.Contig17.437(dist=2582),evm.TU.Contig17.438(dist=16683)	evm.TU.Contig7.672
evm.TU.Contig31.15	evm.TU.Contig7.674
evm.TU.Contig31.181	evm.TU.Contig29.95(dist=4045),evm.TU.Contig29.96(dist=9402)
evm.TU.Contig1.806	evm.TU.Contig29.95(dist=7517),evm.TU.Contig29.96(dist=5930)
evm.TU.Contig1.784	evm.TU.Contig29.103
evm.TU.Contig1.758	evm.TU.Contig29.110
evm.TU.Contig1.742(dist=75466),evm.TU.Contig1.741(dist=4282)	evm.TU.Contig29.117
evm.TU.Contig1.742(dist=76550),evm.TU.Contig1.741(dist=3198)	evm.TU.Contig29.158(dist=10901),evm.TU.Contig29.159(dist=1777)
evm.TU.Contig1.656(dist=2124),evm.TU.Contig1.655(dist=1660)	evm.TU.Contig60.16(dist=10082),evm.TU.Contig60.15(dist=21563)
evm.TU.Contig1.650(dist=8213),evm.TU.Contig1.649(dist=9512)	evm.TU.Contig28.19
evm.TU.Contig1.650(dist=15653),evm.TU.Contig1.649(dist=2072)	evm.TU.Contig3.30
evm.TU.Contig1.608	evm.TU.Contig5.236
evm.TU.Contig1.515	evm.TU.Contig5.202
evm.TU.Contig1.494	evm.TU.Contig5.163(dist=37693),evm.TU.Contig5.162(dist=4037)
evm.TU.Contig1.433(dist=27482),evm.TU.Contig1.432(dist=6081)	evm.TU.Contig5.158
evm.TU.Contig1.433(dist=28853),evm.TU.Contig1.432(dist=4710)	evm.TU.Contig6.1040
evm.TU.Contig1.432	evm.TU.Contig6.573
evm.TU.Contig1.419	evm.TU.Contig6.124
evm.TU.Contig1.410	evm.TU.Contig36.190
evm.TU.Contig1.267	evm.TU.Contig36.95
evm.TU.Contig1.265	evm.TU.Contig12.277
evm.TU.Contig1.248(dist=36062),evm.TU.Contig1.247(dist=68843)	evm.TU.Contig12.341
evm.TU.Contig1.167(dist=124915),evm.TU.Contig1.166(dist=26026)	evm.TU.Contig12.392
evm.TU.Contig1.167(dist=124917),evm.TU.Contig1.166(dist=26024)	evm.TU.Contig12.583
evm.TU.Contig1.142	evm.TU.Contig9.154
evm.TU.Contig1.76(dist=94295),evm.TU.Contig1.75(dist=2288)	evm.TU.Contig9.212(dist=216201),evm.TU.Contig9.213(dist=129286)
evm.TU.Contig1.75	evm.TU.Contig10.361
evm.TU.Contig2.485	evm.TU.Contig15.126
evm.TU.Contig2.508(dist=22234),evm.TU.Contig2.509(dist=32418)	evm.TU.Contig15.134
evm.TU.Contig2.592	evm.TU.Contig15.143
evm.TU.Contig2.633	evm.TU.Contig15.157(dist=45277),evm.TU.Contig15.158(dist=11550)
evm.TU.Contig2.788(dist=259977),evm.TU.Contig2.789(dist=4503)	evm.TU.Contig15.158
evm.TU.Contig4.34(dist=4510),evm.TU.Contig4.35(dist=7479)	evm.TU.Contig15.161
evm.TU.Contig4.522	evm.TU.Contig15.161(dist=8428),evm.TU.Contig15.162(dist=25085)
evm.TU.Contig4.533	evm.TU.Contig15.265
evm.TU.Contig4.543	evm.TU.Contig30.188(dist=95171),evm.TU.Contig30.189(dist=10924)
evm.TU.Contig4.549(dist=3837),evm.TU.Contig4.550(dist=4491)	evm.TU.Contig39.160
evm.TU.Contig41.108	evm.TU.Contig20.280(dist=112850),evm.TU.Contig20.278(dist=76789)
evm.TU.Contig8.614	evm.TU.Contig20.280(dist=120548),evm.TU.Contig20.278(dist=69091)
evm.TU.Contig8.525	evm.TU.Contig20.280(dist=120554),evm.TU.Contig20.278(dist=69085)
evm.TU.Contig29.25(dist=77625),evm.TU.Contig29.26(dist=38897)	evm.TU.Contig32.38
evm.TU.Contig29.44	evm.TU.Contig32.33
evm.TU.Contig29.87(dist=33867),evm.TU.Contig29.88(dist=61416)	evm.TU.Contig13.227
evm.TU.Contig29.87(dist=42773),evm.TU.Contig29.88(dist=52510)	evm.TU.Contig16.33
evm.TU.Contig29.89(dist=1257),evm.TU.Contig29.90(dist=112305)	evm.TU.Contig19.52
evm.TU.Contig29.89(dist=12440),evm.TU.Contig29.90(dist=101122)	evm.TU.Contig19.235
evm.TU.Contig29.99	evm.TU.Contig40.105
evm.TU.Contig28.19	evm.TU.Contig40.186
evm.TU.Contig28.53(dist=31385),evm.TU.Contig28.54(dist=13599)	evm.TU.Contig22.163
evm.TU.Contig50.4	evm.TU.Contig22.233
evm.TU.Contig3.438	evm.TU.Contig22.233(dist=2132),evm.TU.Contig22.234(dist=6295)
evm.TU.Contig3.269	evm.TU.Contig22.281
evm.TU.Contig3.267	evm.TU.Contig22.282
evm.TU.Contig3.16(dist=137873),evm.TU.Contig3.15(dist=2796)	evm.TU.Contig11.308
evm.TU.Contig5.381(dist=11470),evm.TU.Contig5.380(dist=45054)	evm.TU.Contig11.335
evm.TU.Contig5.328	evm.TU.Contig11.374
evm.TU.Contig5.318	evm.TU.Contig11.495(dist=5974),evm.TU.Contig11.496(dist=2686)
evm.TU.Contig5.293	evm.TU.Contig38.115
evm.TU.Contig5.292	evm.TU.Contig25.190
evm.TU.Contig5.276
evm.TU.Contig5.271
evm.TU.Contig5.261
evm.TU.Contig5.242(dist=10973),evm.TU.Contig5.241(dist=82420)
evm.TU.Contig5.240(dist=3861),evm.TU.Contig5.239(dist=25852)
evm.TU.Contig5.238
evm.TU.Contig5.234
evm.TU.Contig5.199
evm.TU.Contig5.198
evm.TU.Contig5.187(dist=33896),evm.TU.Contig5.186(dist=8459)
evm.TU.Contig5.187(dist=40402),evm.TU.Contig5.186(dist=1953)
evm.TU.Contig5.186(dist=1357),evm.TU.Contig5.185(dist=11859)
evm.TU.Contig5.166
evm.TU.Contig5.142
evm.TU.Contig5.94(dist=5515),evm.TU.Contig5.93(dist=4455)
evm.TU.Contig5.93
evm.TU.Contig5.92
evm.TU.Contig6.910
evm.TU.Contig6.530
evm.TU.Contig6.330(dist=4190),evm.TU.Contig6.329(dist=16575)
evm.TU.Contig6.308(dist=1654),evm.TU.Contig6.307(dist=63595)
evm.TU.Contig6.103
evm.TU.Contig6.92(dist=4548),evm.TU.Contig6.91(dist=29674)
evm.TU.Contig6.60
evm.TU.Contig6.60(dist=21620),evm.TU.Contig6.59(dist=14631)
evm.TU.Contig6.49
evm.TU.Contig36.250(dist=40559),evm.TU.Contig36.249(dist=67963)
evm.TU.Contig36.238
evm.TU.Contig36.123
evm.TU.Contig36.95
evm.TU.Contig12.234
evm.TU.Contig12.257(dist=4187),evm.TU.Contig12.258(dist=10016)
evm.TU.Contig12.259
evm.TU.Contig12.273(dist=4676),evm.TU.Contig12.274(dist=111526)
evm.TU.Contig12.275
evm.TU.Contig12.277
evm.TU.Contig12.286
evm.TU.Contig12.287(dist=154635),evm.TU.Contig12.289(dist=89231)
evm.TU.Contig12.298
evm.TU.Contig12.322
evm.TU.Contig12.323
evm.TU.Contig12.329
evm.TU.Contig12.329(dist=2712),evm.TU.Contig12.330(dist=23067)
evm.TU.Contig12.329(dist=4009),evm.TU.Contig12.330(dist=21770)
evm.TU.Contig12.341
evm.TU.Contig12.345
evm.TU.Contig12.348
evm.TU.Contig12.384
evm.TU.Contig12.389(dist=4875),evm.TU.Contig12.390(dist=9875)
evm.TU.Contig12.391
evm.TU.Contig12.402
evm.TU.Contig12.402(dist=27843),evm.TU.Contig12.403(dist=70967)
evm.TU.Contig12.403
evm.TU.Contig12.406(dist=62181),evm.TU.Contig12.408(dist=24043)
evm.TU.Contig12.406(dist=68125),evm.TU.Contig12.408(dist=18099)
evm.TU.Contig12.408
evm.TU.Contig12.411(dist=50674),evm.TU.Contig12.412(dist=4892)
evm.TU.Contig12.414
evm.TU.Contig12.415
evm.TU.Contig12.421
evm.TU.Contig12.423(dist=9156),evm.TU.Contig12.424(dist=118920)
evm.TU.Contig12.423(dist=14043),evm.TU.Contig12.424(dist=114033)
evm.TU.Contig12.428
evm.TU.Contig12.428(dist=25824),evm.TU.Contig12.429(dist=15370)
evm.TU.Contig12.430
evm.TU.Contig12.435
evm.TU.Contig12.438
evm.TU.Contig12.452
evm.TU.Contig12.462
evm.TU.Contig12.535
evm.TU.Contig12.565
evm.TU.Contig9.1
evm.TU.Contig9.519
evm.TU.Contig10.129
evm.TU.Contig10.148(dist=30324),evm.TU.Contig10.149(dist=252370)
evm.TU.Contig10.167
evm.TU.Contig10.177
evm.TU.Contig15.5(dist=18874),evm.TU.Contig15.6(dist=25030)
evm.TU.Contig15.74(dist=4665),evm.TU.Contig15.75(dist=19071)
evm.TU.Contig15.256
evm.TU.Contig39.21
evm.TU.Contig39.54(dist=186930),evm.TU.Contig39.55(dist=148011)
evm.TU.Contig39.56
evm.TU.Contig39.83
evm.TU.Contig39.117
evm.TU.Contig39.132
evm.TU.Contig39.139
evm.TU.Contig39.159
evm.TU.Contig39.160
evm.TU.Contig20.286(dist=8836),evm.TU.Contig20.285(dist=155768)
evm.TU.Contig20.280(dist=82824),evm.TU.Contig20.278(dist=106815)
evm.TU.Contig20.278
evm.TU.Contig20.257
evm.TU.Contig20.208
evm.TU.Contig20.200
evm.TU.Contig20.195
evm.TU.Contig32.118
evm.TU.Contig32.78(dist=1237),evm.TU.Contig32.77(dist=35828)
evm.TU.Contig32.78(dist=2526),evm.TU.Contig32.77(dist=34539)
evm.TU.Contig32.38
evm.TU.Contig32.23
evm.TU.Contig13.458(dist=85364),evm.TU.Contig13.457(dist=161664)
evm.TU.Contig13.446
evm.TU.Contig13.385
evm.TU.Contig13.342
evm.TU.Contig13.140(dist=44953),evm.TU.Contig13.139(dist=14016)
evm.TU.Contig13.136
evm.TU.Contig13.92
evm.TU.Contig13.47
evm.TU.Contig14.35(dist=5802),evm.TU.Contig14.36(dist=2332)
evm.TU.Contig14.35(dist=5967),evm.TU.Contig14.36(dist=2167)
evm.TU.Contig14.105(dist=5542),evm.TU.Contig14.106(dist=5013)
evm.TU.Contig14.110(dist=130676),evm.TU.Contig14.112(dist=55844)
evm.TU.Contig14.113
evm.TU.Contig14.114
evm.TU.Contig37.59
evm.TU.Contig37.11(dist=290459),evm.TU.Contig37.10(dist=24454)
evm.TU.Contig37.11(dist=291488),evm.TU.Contig37.10(dist=23425)
evm.TU.Contig16.6,evm.TU.Contig16.7
evm.TU.Contig16.1033
evm.TU.Contig16.1046
evm.TU.Contig16.1053
evm.TU.Contig16.1071
evm.TU.Contig19.8
evm.TU.Contig19.16(dist=65589),evm.TU.Contig19.17(dist=205696)
evm.TU.Contig19.22
evm.TU.Contig19.27
evm.TU.Contig19.114
evm.TU.Contig19.322
evm.TU.Contig22.146
evm.TU.Contig22.328
evm.TU.Contig22.332
evm.TU.Contig22.497
evm.TU.Contig11.292(dist=23315),evm.TU.Contig11.293(dist=1867)
evm.TU.Contig11.301
evm.TU.Contig11.469(dist=3108),evm.TU.Contig11.470(dist=9718)
evm.TU.Contig11.485
evm.TU.Contig11.486
evm.TU.Contig11.524
evm.TU.Contig33.196(dist=35589),evm.TU.Contig33.195(dist=1090)
evm.TU.Contig45.30
evm.TU.Contig25.20(dist=12772),evm.TU.Contig25.21(dist=57991)
evm.TU.Contig25.61(dist=15282),evm.TU.Contig25.62(dist=12029)
evm.TU.Contig25.210
evm.TU.Contig25.306
evm.TU.Contig27.152(dist=1113),evm.TU.Contig27.151(dist=50101)
evm.TU.Contig27.62
evm.TU.Contig27.62(dist=2700),evm.TU.Contig27.61(dist=2369)
evm.TU.Contig27.62(dist=2729),evm.TU.Contig27.61(dist=2340)
evm.TU.Contig27.59
evm.TU.Contig23.31
evm.TU.Contig23.50
evm.TU.Contig23.51
evm.TU.Contig26.4
evm.TU.Contig26.6
evm.TU.Contig26.14
evm.TU.Contig26.24
evm.TU.Contig26.29
evm.TU.Contig26.41
evm.TU.Contig26.44(dist=18391),evm.TU.Contig26.45(dist=6114)
evm.TU.Contig26.73
evm.TU.Contig26.173

## Sheet: S12
Table S12 GO terms of SNP ASE genes from Persian Sheep
ID	Description	GO_Class	GeneRatio	BgRatio	pvalue	padj	Count	geneID
GO:0004674	protein serine/threonine kinase activity	MF	5/144	61/10863	0.00125127	0.103856	5	evm.TU.Contig12.584/evm.TU.Contig1.259/evm.TU.Contig2.154/evm.TU.Contig6.216/evm.TU.Contig30.44
GO:0004672	protein kinase activity	MF	14/144	477/10863	0.00433078	0.126602	14	evm.TU.Contig12.584/evm.TU.Contig8.143/evm.TU.Contig2.154/evm.TU.Contig6.216/evm.TU.Contig8.557/evm.TU.Contig10.60/evm.TU.Contig13.107/evm.TU.Contig13.90/evm.TU.Contig30.44/evm.TU.Contig3.26/evm.TU.Contig37.31/evm.TU.Contig43.137/evm.TU.Contig5.323/evm.TU.Contig8.561
GO:0006468	protein phosphorylation	BP	14/144	480/10863	0.00457596	0.126602	14	evm.TU.Contig12.584/evm.TU.Contig8.143/evm.TU.Contig2.154/evm.TU.Contig6.216/evm.TU.Contig8.557/evm.TU.Contig10.60/evm.TU.Contig13.107/evm.TU.Contig13.90/evm.TU.Contig30.44/evm.TU.Contig3.26/evm.TU.Contig37.31/evm.TU.Contig43.137/evm.TU.Contig5.323/evm.TU.Contig8.561
GO:0008378	galactosyltransferase activity	MF	2/144	15/10863	0.0163648	0.286294	2	evm.TU.Contig1.358/evm.TU.Contig6.99
GO:0004843	thiol-dependent ubiquitin-specific protease activity	MF	2/144	17/10863	0.0208336	0.286294	2	evm.TU.Contig15.256/evm.TU.Contig1.364
GO:0042981	regulation of apoptotic process	BP	3/144	46/10863	0.0228626	0.286294	3	evm.TU.Contig7.672/evm.TU.Contig41.202/evm.TU.Contig2.478
GO:0008289	lipid binding	MF	3/144	47/10863	0.0241899	0.286294	3	evm.TU.Contig26.71/evm.TU.Contig15.136/evm.TU.Contig6.1086
GO:0046872	metal ion binding	MF	5/144	128/10863	0.0275946	0.286294	5	evm.TU.Contig40.104/evm.TU.Contig4.22/evm.TU.Contig6.17/evm.TU.Contig25.253/evm.TU.Contig7.679
GO:0016757	transferase activity, transferring glycosyl groups	MF	2/144	25/10863	0.0429067	0.395695	2	evm.TU.Contig7.481/evm.TU.Contig32.55
GO:0007165	signal transduction	BP	6/144	209/10863	0.0594653	0.493562	6	evm.TU.Contig20.65/evm.TU.Contig7.672/evm.TU.Contig12.377/evm.TU.Contig12.60/evm.TU.Contig14.23/evm.TU.Contig15.136
GO:0006511	ubiquitin-dependent protein catabolic process	BP	2/144	35/10863	0.0781652	0.53571	2	evm.TU.Contig15.256/evm.TU.Contig1.364
GO:0030170	pyridoxal phosphate binding	MF	2/144	38/10863	0.0900454	0.53571	2	evm.TU.Contig7.620/evm.TU.Contig32.55
GO:0004842	ubiquitin-protein transferase activity	MF	2/144	41/10863	0.102416	0.53571	2	evm.TU.Contig60.16/evm.TU.Contig10.327
GO:0045454	cell redox homeostasis	BP	2/144	43/10863	0.110907	0.53571	2	evm.TU.Contig19.52/evm.TU.Contig40.210
GO:0005741	mitochondrial outer membrane	CC	1/144	10/10863	0.124974	0.53571	1	evm.TU.Contig13.390
GO:0016831	carboxy-lyase activity	MF	1/144	10/10863	0.124974	0.53571	1	evm.TU.Contig7.620
GO:0019752	carboxylic acid metabolic process	BP	1/144	10/10863	0.124974	0.53571	1	evm.TU.Contig7.620
GO:0070588	calcium ion transmembrane transport	BP	1/144	10/10863	0.124974	0.53571	1	evm.TU.Contig11.374
GO:0015299	solute:proton antiporter activity	MF	1/144	11/10863	0.136584	0.53571	1	evm.TU.Contig1.267
GO:0016788	hydrolase activity, acting on ester bonds	MF	1/144	11/10863	0.136584	0.53571	1	evm.TU.Contig3.269
GO:0003682	chromatin binding	MF	1/144	12/10863	0.148042	0.53571	1	evm.TU.Contig8.525
GO:0008484	sulfuric ester hydrolase activity	MF	1/144	12/10863	0.148042	0.53571	1	evm.TU.Contig7.430
GO:0006486	protein glycosylation	BP	2/144	52/10863	0.151101	0.53571	2	evm.TU.Contig1.358/evm.TU.Contig6.99
GO:0006629	lipid metabolic process	BP	2/144	56/10863	0.169781	0.53571	2	evm.TU.Contig23.141/evm.TU.Contig22.690
GO:0043087	regulation of GTPase activity	BP	1/144	14/10863	0.170505	0.53571	1	evm.TU.Contig13.179
GO:0006364	rRNA processing	BP	1/144	15/10863	0.181515	0.53571	1	evm.TU.Contig28.16
GO:0008236	serine-type peptidase activity	MF	1/144	15/10863	0.181515	0.53571	1	evm.TU.Contig10.332
GO:0030117	membrane coat	CC	1/144	15/10863	0.181515	0.53571	1	evm.TU.Contig31.185
GO:0016773	phosphotransferase activity, alcohol group as acceptor	MF	1/144	16/10863	0.192379	0.53571	1	evm.TU.Contig6.573
GO:0036459	thiol-dependent ubiquitinyl hydrolase activity	MF	2/144	61/10863	0.19363	0.53571	2	evm.TU.Contig22.233/evm.TU.Contig20.44
GO:0016579	protein deubiquitination	BP	2/144	64/10863	0.208141	0.555922	2	evm.TU.Contig22.233/evm.TU.Contig20.44
GO:0005789	endoplasmic reticulum membrane	CC	1/144	19/10863	0.224122	0.555922	1	evm.TU.Contig11.399
GO:0005089	Rho guanyl-nucleotide exchange factor activity	MF	2/144	69/10863	0.232555	0.555922	2	evm.TU.Contig41.268/evm.TU.Contig12.392
GO:0035023	regulation of Rho protein signal transduction	BP	2/144	69/10863	0.232555	0.555922	2	evm.TU.Contig41.268/evm.TU.Contig12.392
GO:0015991	ATP hydrolysis coupled proton transport	BP	1/144	20/10863	0.234425	0.555922	1	evm.TU.Contig41.203
GO:0004114	3',5'-cyclic-nucleotide phosphodiesterase activity	MF	1/144	23/10863	0.264526	0.577781	1	evm.TU.Contig20.65
GO:0005215	transporter activity	MF	1/144	23/10863	0.264526	0.577781	1	evm.TU.Contig39.150
GO:0051082	unfolded protein binding	MF	1/144	23/10863	0.264526	0.577781	1	evm.TU.Contig4.454
GO:0006357	regulation of transcription by RNA polymerase II	BP	1/144	24/10863	0.274296	0.583759	1	evm.TU.Contig14.315
GO:0016592	mediator complex	CC	1/144	25/10863	0.283938	0.58917	1	evm.TU.Contig14.315
GO:0003712	transcription coregulator activity	MF	1/144	26/10863	0.293452	0.59406	1	evm.TU.Contig14.315
GO:0000413	protein peptidyl-prolyl isomerization	BP	1/144	28/10863	0.312105	0.602434	1	evm.TU.Contig12.277
GO:0006812	cation transport	BP	1/144	28/10863	0.312105	0.602434	1	evm.TU.Contig1.267
GO:0003755	peptidyl-prolyl cis-trans isomerase activity	MF	1/144	29/10863	0.321247	0.605989	1	evm.TU.Contig12.277
GO:0003723	RNA binding	MF	3/144	158/10863	0.349194	0.643476	3	evm.TU.Contig29.96/evm.TU.Contig39.107/evm.TU.Contig8.536
GO:0000287	magnesium ion binding	MF	1/144	33/10863	0.356625	0.643476	1	evm.TU.Contig6.216
GO:0005737	cytoplasm	CC	2/144	97/10863	0.369262	0.646054	2	evm.TU.Contig41.122/evm.TU.Contig43.245
GO:0009058	biosynthetic process	BP	1/144	35/10863	0.373621	0.646054	1	evm.TU.Contig32.55
GO:0006334	nucleosome assembly	BP	1/144	36/10863	0.381951	0.646979	1	evm.TU.Contig43.75
GO:0005525	GTP binding	MF	5/144	312/10863	0.398203	0.661017	5	evm.TU.Contig18.104/evm.TU.Contig20.61/evm.TU.Contig29.117/evm.TU.Contig50.59/evm.TU.Contig2.638
GO:0005044	scavenger receptor activity	MF	1/144	43/10863	0.437261	0.697936	1	evm.TU.Contig66.1
GO:0008146	sulfotransferase activity	MF	1/144	43/10863	0.437261	0.697936	1	evm.TU.Contig8.561
GO:0008270	zinc ion binding	MF	5/144	334/10863	0.455869	0.713908	5	evm.TU.Contig8.525/evm.TU.Contig22.233/evm.TU.Contig11.381/evm.TU.Contig36.239/evm.TU.Contig43.146
GO:0035556	intracellular signal transduction	BP	2/144	120/10863	0.474391	0.725477	2	evm.TU.Contig8.557/evm.TU.Contig30.44
GO:0035091	phosphatidylinositol binding	MF	1/144	49/10863	0.480738	0.725477	1	evm.TU.Contig13.107
GO:0042626	ATPase activity, coupled to transmembrane movement of substances	MF	1/144	52/10863	0.501208	0.742862	1	evm.TU.Contig15.295
GO:0003777	microtubule motor activity	MF	1/144	56/10863	0.527261	0.74908	1	evm.TU.Contig25.15
GO:0007018	microtubule-based movement	BP	1/144	57/10863	0.53356	0.74908	1	evm.TU.Contig25.15
GO:0016192	vesicle-mediated transport	BP	1/144	58/10863	0.539776	0.74908	1	evm.TU.Contig31.185
GO:0008017	microtubule binding	MF	1/144	62/10863	0.563827	0.74908	1	evm.TU.Contig25.15
GO:0016491	oxidoreductase activity	MF	2/144	143/10863	0.56838	0.74908	2	evm.TU.Contig25.95/evm.TU.Contig13.390
GO:0003700	DNA-binding transcription factor activity	MF	4/144	305/10863	0.579103	0.74908	4	evm.TU.Contig1.256/evm.TU.Contig13.100/evm.TU.Contig39.185/evm.TU.Contig42.11
GO:0003924	GTPase activity	MF	3/144	226/10863	0.579707	0.74908	3	evm.TU.Contig13.390/evm.TU.Contig20.61/evm.TU.Contig29.117
GO:0055085	transmembrane transport	BP	5/144	385/10863	0.582159	0.74908	5	evm.TU.Contig11.374/evm.TU.Contig39.150/evm.TU.Contig10.493/evm.TU.Contig15.295/evm.TU.Contig1.267
GO:0016705	oxidoreductase activity, acting on paired donors, with incorporation or reduction of molecular oxygen	MF	1/144	66/10863	0.586629	0.74908	1	evm.TU.Contig3.30
GO:0006886	intracellular protein transport	BP	1/144	68/10863	0.597583	0.751505	1	evm.TU.Contig31.185
GO:0008083	growth factor activity	MF	1/144	73/10863	0.623721	0.772669	1	evm.TU.Contig43.247
GO:0016887	ATPase activity	MF	1/144	75/10863	0.633698	0.773484	1	evm.TU.Contig15.295
GO:0005506	iron ion binding	MF	1/144	79/10863	0.65287	0.785337	1	evm.TU.Contig3.30
GO:0005975	carbohydrate metabolic process	BP	1/144	84/10863	0.67544	0.800879	1	evm.TU.Contig6.573
GO:0020037	heme binding	MF	1/144	87/10863	0.688276	0.804604	1	evm.TU.Contig3.30
GO:0055114	oxidation-reduction process	BP	4/144	367/10863	0.722072	0.831334	4	evm.TU.Contig25.95/evm.TU.Contig12.305/evm.TU.Contig13.390/evm.TU.Contig3.30
GO:0005216	ion channel activity	MF	1/144	98/10863	0.731174	0.831334	1	evm.TU.Contig11.374
GO:0016787	hydrolase activity	MF	1/144	114/10863	0.783315	0.870081	1	evm.TU.Contig7.676
GO:0004252	serine-type endopeptidase activity	MF	1/144	115/10863	0.786218	0.870081	1	evm.TU.Contig10.332
GO:0046983	protein dimerization activity	MF	1/144	126/10863	0.815709	0.89084	1	evm.TU.Contig49.30
GO:0003824	catalytic activity	MF	1/144	148/10863	0.863111	0.918439	1	evm.TU.Contig1.357
GO:0043565	sequence-specific DNA binding	MF	1/144	148/10863	0.863111	0.918439	1	evm.TU.Contig8.525
GO:0006811	ion transport	BP	1/144	161/10863	0.885202	0.930022	1	evm.TU.Contig11.374
GO:0004930	G-protein coupled receptor activity	MF	2/144	306/10863	0.916894	0.951278	2	evm.TU.Contig32.33/evm.TU.Contig4.371
GO:0007186	G-protein coupled receptor signaling pathway	BP	2/144	405/10863	0.973033	0.980482	2	evm.TU.Contig32.33/evm.TU.Contig4.371
GO:0005634	nucleus	CC	2/144	421/10863	0.977647	0.980482	2	evm.TU.Contig4.239/evm.TU.Contig43.75
GO:0006508	proteolysis	BP	1/144	291/10863	0.980482	0.980482	1	evm.TU.Contig10.332

## Sheet: S13
Table S13 GO terms of SNP ASE genes from Dorset Sheep
ID	Description		GO_Class	GeneRatio	BgRatio	pvalue	padj	Count	geneID
GO:0007165	signal transduction	DNA integration	BP	23/428	209/10863	7.98923e-06	0.00127029	23	evm.TU.Contig5.142/evm.TU.Contig26.41/evm.TU.Contig6.123/evm.TU.Contig1.513/evm.TU.Contig14.141/evm.TU.Contig22.35/evm.TU.Contig23.11/evm.TU.Contig10.119/evm.TU.Contig10.212/evm.TU.Contig13.138/evm.TU.Contig1.806/evm.TU.Contig23.33/evm.TU.Contig25.72/evm.TU.Contig2.611/evm.TU.Contig32.197/evm.TU.Contig33.238/evm.TU.Contig36.103/evm.TU.Contig43.224/evm.TU.Contig5.479/evm.TU.Contig55.14/evm.TU.Cont…
GO:0046872	metal ion binding	virion assembly	MF	13/428	128/10863	0.00158182	0.125754	13	evm.TU.Contig26.29/evm.TU.Contig12.421/evm.TU.Contig15.88/evm.TU.Contig12.416/evm.TU.Contig12.308/evm.TU.Contig26.69/evm.TU.Contig40.183/evm.TU.Contig11.510/evm.TU.Contig21.257/evm.TU.Contig2.319/evm.TU.Contig4.536/evm.TU.Contig6.206/evm.TU.Contig8.86
GO:0004674	protein serine/threonine kinase activity	signal transduction	MF	8/428	61/10863	0.00256314	0.135846	8	evm.TU.Contig12.275/evm.TU.Contig6.530/evm.TU.Contig13.446/evm.TU.Contig11.273/evm.TU.Contig6.175/evm.TU.Contig6.90/evm.TU.Contig49.31/evm.TU.Contig12.364
GO:0008138	protein tyrosine/serine/threonine phosphatase activity	translation	MF	6/428	40/10863	0.00444536	0.141362	6	evm.TU.Contig4.522/evm.TU.Contig31.69/evm.TU.Contig2.806/evm.TU.Contig38.212/evm.TU.Contig45.30/evm.TU.Contig7.71
GO:0016311	dephosphorylation	cellular iron ion homeostasis	BP	6/428	40/10863	0.00444536	0.141362	6	evm.TU.Contig4.522/evm.TU.Contig31.69/evm.TU.Contig2.806/evm.TU.Contig38.212/evm.TU.Contig45.30/evm.TU.Contig7.71
GO:0005741	mitochondrial outer membrane	cell communication	CC	3/428	10/10863	0.00592531	0.157021	3	evm.TU.Contig1.419/evm.TU.Contig26.36/evm.TU.Contig23.102
GO:0004553	hydrolase activity, hydrolyzing O-glycosyl compounds	RNA−DNA hybrid ribonuclease activity	MF	4/428	24/10863	0.0135009	0.237404	4	evm.TU.Contig5.480/evm.TU.Contig36.97/evm.TU.Contig1.741/evm.TU.Contig44.17
GO:0016627	oxidoreductase activity, acting on the CH-CH group of donors	G−protein coupled receptor activity	MF	4/428	25/10863	0.0155841	0.237404	4	evm.TU.Contig14.287/evm.TU.Contig5.293/evm.TU.Contig6.171/evm.TU.Contig1.189
GO:0008033	tRNA processing	growth factor activity	BP	3/428	14/10863	0.0159872	0.237404	3	evm.TU.Contig11.307/evm.TU.Contig13.129/evm.TU.Contig6.206
GO:0005089	Rho guanyl-nucleotide exchange factor activity	oxidoreductase activity	MF	7/428	69/10863	0.018506	0.237404	7	evm.TU.Contig39.159/evm.TU.Contig11.293/evm.TU.Contig6.308/evm.TU.Contig1.436/evm.TU.Contig1.806/evm.TU.Contig31.91/evm.TU.Contig4.536
GO:0035023	regulation of Rho protein signal transduction	structural constituent of ribosome	BP	7/428	69/10863	0.018506	0.237404	7	evm.TU.Contig39.159/evm.TU.Contig11.293/evm.TU.Contig6.308/evm.TU.Contig1.436/evm.TU.Contig1.806/evm.TU.Contig31.91/evm.TU.Contig4.536
GO:0005086	ARF guanyl-nucleotide exchange factor activity	ferric iron binding	MF	3/428	15/10863	0.0194104	0.237404	3	evm.TU.Contig40.162/evm.TU.Contig26.19/evm.TU.Contig9.223
GO:0032012	regulation of ARF protein signal transduction	transmembrane receptor protein serine/threonine kinase ...	BP	3/428	15/10863	0.0194104	0.237404	3	evm.TU.Contig40.162/evm.TU.Contig26.19/evm.TU.Contig9.223
GO:0003774	motor activity	transcription coactivator activity	MF	4/428	33/10863	0.0394521	0.392379	4	evm.TU.Contig12.257/evm.TU.Contig6.123/evm.TU.Contig12.220/evm.TU.Contig36.103
GO:0016459	myosin complex	calcium−dependent cysteine−type endopeptidase activity NA ...	CC	4/428	33/10863	0.0394521	0.392379	4	evm.TU.Contig12.257/evm.TU.Contig6.123/evm.TU.Contig12.220/evm.TU.Contig36.103
GO:0006468	protein phosphorylation	sulfuric ester hydrolase activity	BP	27/428	480/10863	0.0394847	0.392379	27	evm.TU.Contig12.275/evm.TU.Contig36.123/evm.TU.Contig2.485/evm.TU.Contig28.41/evm.TU.Contig5.537/evm.TU.Contig1.394/evm.TU.Contig6.530/evm.TU.Contig13.446/evm.TU.Contig14.115/evm.TU.Contig11.273/evm.TU.Contig11.470/evm.TU.Contig11.510/evm.TU.Contig12.451/evm.TU.Contig1.473/evm.TU.Contig21.107/evm.TU.Contig23.112/evm.TU.Contig24.83/evm.TU.Contig3.39/evm.TU.Contig33.94/evm.TU.Contig4.556/evm.TU.Con…
GO:0006887	exocytosis	oxidoreductase activity, acting on single ...	BP	2/428	10/10863	0.0565264	0.446059	2	evm.TU.Contig5.287/evm.TU.Contig12.328
GO:0051056	regulation of small GTPase mediated signal transduction	ubiquitin−protein transferase activity	BP	2/428	10/10863	0.0565264	0.446059	2	evm.TU.Contig12.454/evm.TU.Contig21.229
GO:0004672	protein kinase activity	thiol−dependent ubiquitinyl hydrolase activity	MF	26/428	477/10863	0.0582848	0.446059	26	evm.TU.Contig36.123/evm.TU.Contig2.485/evm.TU.Contig28.41/evm.TU.Contig5.537/evm.TU.Contig1.394/evm.TU.Contig6.530/evm.TU.Contig13.446/evm.TU.Contig14.115/evm.TU.Contig11.273/evm.TU.Contig11.470/evm.TU.Contig11.510/evm.TU.Contig12.451/evm.TU.Contig1.473/evm.TU.Contig21.107/evm.TU.Contig23.112/evm.TU.Contig24.83/evm.TU.Contig3.39/evm.TU.Contig33.94/evm.TU.Contig4.556/evm.TU.Contig6.175/evm.TU.Cont…
GO:0016746	transferase activity, transferring acyl groups	ribosome	MF	3/428	23/10863	0.0599891	0.446059	3	evm.TU.Contig26.43/evm.TU.Contig31.67/evm.TU.Contig5.146
GO:0005096	GTPase activator activity		MF	4/428	39/10863	0.0661211	0.446059	4	evm.TU.Contig2.592/evm.TU.Contig12.454/evm.TU.Contig21.229/evm.TU.Contig32.197
GO:0005516	calmodulin binding		MF	2/428	11/10863	0.0673297	0.446059	2	evm.TU.Contig5.537/evm.TU.Contig23.112
GO:0008536	Ran GTPase binding		MF	2/428	11/10863	0.0673297	0.446059	2	evm.TU.Contig22.146/evm.TU.Contig24.370
GO:0045893	positive regulation of transcription, DNA-templated		BP	2/428	11/10863	0.0673297	0.446059	2	evm.TU.Contig12.395/evm.TU.Contig9.140
GO:0031625	ubiquitin protein ligase binding		MF	2/428	12/10863	0.0787469	0.50083	2	evm.TU.Contig33.185/evm.TU.Contig42.17
GO:0003713	transcription coactivator activity		MF	2/428	13/10863	0.090713	0.546722	2	evm.TU.Contig20.261/evm.TU.Contig9.140
GO:0003723	RNA binding		MF	10/428	158/10863	0.0944591	0.546722	10	evm.TU.Contig5.224/evm.TU.Contig6.61/evm.TU.Contig1.94/evm.TU.Contig16.1046/evm.TU.Contig13.129/evm.TU.Contig25.77/evm.TU.Contig43.277/evm.TU.Contig50.12/evm.TU.Contig6.206/evm.TU.Contig1.265
GO:0006396	RNA processing		BP	3/428	28/10863	0.0962782	0.546722	3	evm.TU.Contig6.61/evm.TU.Contig16.1046/evm.TU.Contig1.265
GO:0043087	regulation of GTPase activity		BP	2/428	14/10863	0.103167	0.553329	2	evm.TU.Contig1.251/evm.TU.Contig42.4
GO:0005085	guanyl-nucleotide exchange factor activity		MF	3/428	29/10863	0.104402	0.553329	3	evm.TU.Contig5.166/evm.TU.Contig14.141/evm.TU.Contig13.138
GO:0006886	intracellular protein transport		BP	5/428	68/10863	0.129422	0.662461	5	evm.TU.Contig12.273/evm.TU.Contig22.146/evm.TU.Contig24.370/evm.TU.Contig12.417/evm.TU.Contig25.210
GO:0003779	actin binding		MF	4/428	50/10863	0.133326	0.662461	4	evm.TU.Contig12.345/evm.TU.Contig2.173/evm.TU.Contig2.199/evm.TU.Contig3.433
GO:0006486	protein glycosylation		BP	4/428	52/10863	0.147752	0.695147	4	evm.TU.Contig2.856/evm.TU.Contig11.26/evm.TU.Contig1.494/evm.TU.Contig16.1072
GO:0007264	small GTPase mediated signal transduction		BP	3/428	34/10863	0.148648	0.695147	3	evm.TU.Contig5.166/evm.TU.Contig14.141/evm.TU.Contig13.138
GO:0006511	ubiquitin-dependent protein catabolic process		BP	3/428	35/10863	0.15813	0.718362	3	evm.TU.Contig12.335/evm.TU.Contig33.185/evm.TU.Contig42.17
GO:0004190	aspartic-type endopeptidase activity		MF	2/428	19/10863	0.170898	0.733376	2	evm.TU.Contig12.462/evm.TU.Contig12.274
GO:0015991	ATP hydrolysis coupled proton transport		BP	2/428	20/10863	0.185211	0.733376	2	evm.TU.Contig14.218/evm.TU.Contig22.177
GO:0035556	intracellular signal transduction		BP	7/428	120/10863	0.194651	0.733376	7	evm.TU.Contig39.159/evm.TU.Contig1.251/evm.TU.Contig11.273/evm.TU.Contig14.497/evm.TU.Contig31.91/evm.TU.Contig42.4/evm.TU.Contig12.364
GO:0005856	cytoskeleton		CC	2/428	21/10863	0.199685	0.733376	2	evm.TU.Contig12.414/evm.TU.Contig2.199
GO:0015078	proton transmembrane transporter activity		MF	2/428	21/10863	0.199685	0.733376	2	evm.TU.Contig14.218/evm.TU.Contig22.177
GO:0016055	Wnt signaling pathway		BP	2/428	21/10863	0.199685	0.733376	2	evm.TU.Contig36.247/evm.TU.Contig2.80
GO:0004298	threonine-type endopeptidase activity		MF	2/428	22/10863	0.214286	0.733376	2	evm.TU.Contig12.335/evm.TU.Contig15.73
GO:0005839	proteasome core complex		CC	2/428	22/10863	0.214286	0.733376	2	evm.TU.Contig12.335/evm.TU.Contig15.73
GO:0009055	electron transfer activity		MF	2/428	22/10863	0.214286	0.733376	2	evm.TU.Contig20.229/evm.TU.Contig25.317
GO:0051603	proteolysis involved in cellular protein catabolic process		BP	2/428	22/10863	0.214286	0.733376	2	evm.TU.Contig12.335/evm.TU.Contig15.73
GO:0008017	microtubule binding		MF	4/428	62/10863	0.227478	0.733376	4	evm.TU.Contig36.247/evm.TU.Contig20.259/evm.TU.Contig30.32/evm.TU.Contig4.62
GO:0043565	sequence-specific DNA binding		MF	8/428	148/10863	0.228814	0.733376	8	evm.TU.Contig26.8/evm.TU.Contig6.49/evm.TU.Contig10.352/evm.TU.Contig11.351/evm.TU.Contig15.103/evm.TU.Contig26.12/evm.TU.Contig27.170/evm.TU.Contig7.589
GO:0004114	3',5'-cyclic-nucleotide phosphodiesterase activity		MF	2/428	23/10863	0.228981	0.733376	2	evm.TU.Contig10.212/evm.TU.Contig6.86
GO:0008373	sialyltransferase activity		MF	2/428	23/10863	0.228981	0.733376	2	evm.TU.Contig1.494/evm.TU.Contig16.1072
GO:0005044	scavenger receptor activity		MF	3/428	43/10863	0.239381	0.733376	3	evm.TU.Contig27.206/evm.TU.Contig27.207/evm.TU.Contig7.4
GO:0042981	regulation of apoptotic process		BP	3/428	46/10863	0.271506	0.733376	3	evm.TU.Contig20.278/evm.TU.Contig19.319/evm.TU.Contig20.277
GO:0003924	GTPase activity		MF	11/428	226/10863	0.278678	0.733376	11	evm.TU.Contig1.419/evm.TU.Contig26.6/evm.TU.Contig12.246/evm.TU.Contig20.242/evm.TU.Contig2.550/evm.TU.Contig32.225/evm.TU.Contig3.402/evm.TU.Contig4.557/evm.TU.Contig6.86/evm.TU.Contig7.531/evm.TU.Contig7.748
GO:0005739	mitochondrion		CC	2/428	27/10863	0.288135	0.733376	2	evm.TU.Contig25.117/evm.TU.Contig6.170
GO:0000413	protein peptidyl-prolyl isomerization		BP	2/428	28/10863	0.302893	0.733376	2	evm.TU.Contig2.485/evm.TU.Contig14.143
GO:0050660	flavin adenine dinucleotide binding		MF	2/428	28/10863	0.302893	0.733376	2	evm.TU.Contig14.287/evm.TU.Contig1.189
GO:0003700	DNA-binding transcription factor activity		MF	14/428	305/10863	0.316547	0.733376	14	evm.TU.Contig26.8/evm.TU.Contig16.4/evm.TU.Contig1.75/evm.TU.Contig16.1/evm.TU.Contig10.352/evm.TU.Contig27.61/evm.TU.Contig11.351/evm.TU.Contig15.103/evm.TU.Contig26.12/evm.TU.Contig27.170/evm.TU.Contig5.479/evm.TU.Contig7.589/evm.TU.Contig19.114/evm.TU.Contig12.509
GO:0003755	peptidyl-prolyl cis-trans isomerase activity		MF	2/428	29/10863	0.317596	0.733376	2	evm.TU.Contig2.485/evm.TU.Contig14.143
GO:0004540	ribonuclease activity		MF	1/428	10/10863	0.331113	0.733376	1	evm.TU.Contig11.307
GO:0004675	transmembrane receptor protein serine/threonine kinase activity		MF	1/428	10/10863	0.331113	0.733376	1	evm.TU.Contig11.470
GO:0006298	mismatch repair		BP	1/428	10/10863	0.331113	0.733376	1	evm.TU.Contig11.485
GO:0008272	sulfate transport		BP	1/428	10/10863	0.331113	0.733376	1	evm.TU.Contig9.44
GO:0008641	ubiquitin-like modifier activating enzyme activity		MF	1/428	10/10863	0.331113	0.733376	1	evm.TU.Contig5.259
GO:0009116	nucleoside metabolic process		BP	1/428	10/10863	0.331113	0.733376	1	evm.TU.Contig3.21
GO:0015116	sulfate transmembrane transporter activity		MF	1/428	10/10863	0.331113	0.733376	1	evm.TU.Contig9.44
GO:0017048	Rho GTPase binding		MF	1/428	10/10863	0.331113	0.733376	1	evm.TU.Contig12.345
GO:0030036	actin cytoskeleton organization		BP	1/428	10/10863	0.331113	0.733376	1	evm.TU.Contig12.345
GO:0030983	mismatched DNA binding		MF	1/428	10/10863	0.331113	0.733376	1	evm.TU.Contig11.485
GO:0070588	calcium ion transmembrane transport		BP	1/428	10/10863	0.331113	0.733376	1	evm.TU.Contig7.147
GO:0005737	cytoplasm		CC	5/428	97/10863	0.335465	0.733376	5	evm.TU.Contig26.14/evm.TU.Contig12.328/evm.TU.Contig24.510/evm.TU.Contig43.277/evm.TU.Contig6.67
GO:0008270	zinc ion binding		MF	15/428	334/10863	0.338011	0.733376	15	evm.TU.Contig10.161/evm.TU.Contig4.513/evm.TU.Contig26.8/evm.TU.Contig32.74/evm.TU.Contig6.49/evm.TU.Contig24.250/evm.TU.Contig9.236/evm.TU.Contig10.158/evm.TU.Contig12.395/evm.TU.Contig16.7/evm.TU.Contig16.935/evm.TU.Contig26.12/evm.TU.Contig4.548/evm.TU.Contig6.67/evm.TU.Contig7.589
GO:0005216	ion channel activity		MF	5/428	98/10863	0.343326	0.733376	5	evm.TU.Contig9.519/evm.TU.Contig12.275/evm.TU.Contig7.147/evm.TU.Contig1.111/evm.TU.Contig14.276
GO:0000145	exocyst		CC	1/428	11/10863	0.357491	0.733376	1	evm.TU.Contig5.287
GO:0015299	solute:proton antiporter activity		MF	1/428	11/10863	0.357491	0.733376	1	evm.TU.Contig5.486
GO:0038023	signaling receptor activity		MF	1/428	11/10863	0.357491	0.733376	1	evm.TU.Contig5.171
GO:0043039	tRNA aminoacylation		BP	1/428	11/10863	0.357491	0.733376	1	evm.TU.Contig38.167
GO:0003824	catalytic activity		MF	7/428	148/10863	0.365793	0.733376	7	evm.TU.Contig36.238/evm.TU.Contig12.354/evm.TU.Contig16.1023/evm.TU.Contig1.741/evm.TU.Contig1.242/evm.TU.Contig3.21/evm.TU.Contig33.228
GO:0000287	magnesium ion binding		MF	2/428	33/10863	0.375509	0.733376	2	evm.TU.Contig12.354/evm.TU.Contig6.90
GO:0006397	mRNA processing		BP	2/428	33/10863	0.375509	0.733376	2	evm.TU.Contig12.461/evm.TU.Contig32.103
GO:0006629	lipid metabolic process		BP	3/428	56/10863	0.380206	0.733376	3	evm.TU.Contig24.444/evm.TU.Contig5.293/evm.TU.Contig6.171
GO:0006367	transcription initiation from RNA polymerase II promoter		BP	1/428	12/10863	0.382831	0.733376	1	evm.TU.Contig26.102
GO:0007219	Notch signaling pathway		BP	1/428	12/10863	0.382831	0.733376	1	evm.TU.Contig20.261
GO:0015035	protein disulfide oxidoreductase activity		MF	1/428	12/10863	0.382831	0.733376	1	evm.TU.Contig25.317
GO:0042254	ribosome biogenesis		BP	1/428	12/10863	0.382831	0.733376	1	evm.TU.Contig22.151
GO:0009058	biosynthetic process		BP	2/428	35/10863	0.403721	0.736673	2	evm.TU.Contig1.242/evm.TU.Contig4.550
GO:0007154	cell communication		BP	1/428	13/10863	0.407175	0.736673	1	evm.TU.Contig40.101
GO:0005102	signaling receptor binding		MF	2/428	36/10863	0.417599	0.736673	2	evm.TU.Contig2.795/evm.TU.Contig2.80
GO:0005975	carbohydrate metabolic process		BP	4/428	84/10863	0.423373	0.736673	4	evm.TU.Contig5.480/evm.TU.Contig36.97/evm.TU.Contig1.741/evm.TU.Contig44.17
GO:0005198	structural molecule activity		MF	1/428	14/10863	0.43056	0.736673	1	evm.TU.Contig2.199
GO:0005540	hyaluronic acid binding		MF	1/428	14/10863	0.43056	0.736673	1	evm.TU.Contig32.84
GO:0006352	DNA-templated transcription, initiation		BP	1/428	14/10863	0.43056	0.736673	1	evm.TU.Contig19.114
GO:0030170	pyridoxal phosphate binding		MF	2/428	38/10863	0.444852	0.736673	2	evm.TU.Contig17.435/evm.TU.Contig4.550
GO:0006364	rRNA processing		BP	1/428	15/10863	0.453025	0.736673	1	evm.TU.Contig19.6
GO:0008236	serine-type peptidase activity		MF	1/428	15/10863	0.453025	0.736673	1	evm.TU.Contig2.678
GO:0008237	metallopeptidase activity		MF	1/428	15/10863	0.453025	0.736673	1	evm.TU.Contig4.513
GO:0015986	ATP synthesis coupled proton transport		BP	1/428	15/10863	0.453025	0.736673	1	evm.TU.Contig30.52
GO:0018024	histone-lysine N-methyltransferase activity		MF	1/428	15/10863	0.453025	0.736673	1	evm.TU.Contig26.66
GO:0030117	membrane coat		CC	1/428	15/10863	0.453025	0.736673	1	evm.TU.Contig12.273
GO:0005525	GTP binding		MF	13/428	312/10863	0.458562	0.736673	13	evm.TU.Contig26.6/evm.TU.Contig12.246/evm.TU.Contig13.450/evm.TU.Contig1.656/evm.TU.Contig17.72/evm.TU.Contig20.242/evm.TU.Contig2.550/evm.TU.Contig32.225/evm.TU.Contig3.402/evm.TU.Contig4.557/evm.TU.Contig6.86/evm.TU.Contig7.531/evm.TU.Contig7.748
GO:0004222	metalloendopeptidase activity		MF	4/428	88/10863	0.458683	0.736673	4	evm.TU.Contig2.71/evm.TU.Contig16.1038/evm.TU.Contig16.935/evm.TU.Contig26.54
GO:0016787	hydrolase activity		MF	5/428	114/10863	0.468631	0.742073	5	evm.TU.Contig26.195/evm.TU.Contig2.681/evm.TU.Contig2.843/evm.TU.Contig32.324/evm.TU.Contig6.67
GO:0006470	protein dephosphorylation		BP	2/428	40/10863	0.47138	0.742073	2	evm.TU.Contig13.47/evm.TU.Contig25.306
GO:0004725	protein tyrosine phosphatase activity		MF	2/428	41/10863	0.484356	0.755025	2	evm.TU.Contig13.47/evm.TU.Contig25.306
GO:0004843	thiol-dependent ubiquitin-specific protease activity		MF	1/428	17/10863	0.495336	0.764645	1	evm.TU.Contig12.224
GO:0006351	transcription, DNA-templated		BP	2/428	43/10863	0.509706	0.765653	2	evm.TU.Contig12.484/evm.TU.Contig5.271
GO:0045454	cell redox homeostasis		BP	2/428	43/10863	0.509706	0.765653	2	evm.TU.Contig19.279/evm.TU.Contig25.317
GO:0005783	endoplasmic reticulum		CC	1/428	18/10863	0.515251	0.765653	1	evm.TU.Contig11.26
GO:0016567	protein ubiquitination		BP	1/428	18/10863	0.515251	0.765653	1	evm.TU.Contig21.257
GO:0008234	cysteine-type peptidase activity		MF	1/428	19/10863	0.534382	0.778267	1	evm.TU.Contig21.387
GO:0046873	metal ion transmembrane transporter activity		MF	1/428	19/10863	0.534382	0.778267	1	evm.TU.Contig12.435
GO:0007155	cell adhesion		BP	2/428	46/10863	0.546169	0.778267	2	evm.TU.Contig32.84/evm.TU.Contig41.288
GO:0006457	protein folding		BP	1/428	20/10863	0.552759	0.778267	1	evm.TU.Contig39.194
GO:0051536	iron-sulfur cluster binding		MF	1/428	20/10863	0.552759	0.778267	1	evm.TU.Contig20.229
GO:0007275	multicellular organism development		BP	2/428	47/10863	0.557895	0.778267	2	evm.TU.Contig12.395/evm.TU.Contig2.80
GO:0004386	helicase activity		MF	1/428	21/10863	0.570413	0.778267	1	evm.TU.Contig6.67
GO:0006869	lipid transport		BP	1/428	21/10863	0.570413	0.778267	1	evm.TU.Contig24.487
GO:0016887	ATPase activity		MF	3/428	75/10863	0.571755	0.778267	3	evm.TU.Contig1.448/evm.TU.Contig15.29/evm.TU.Contig15.301
GO:0035091	phosphatidylinositol binding		MF	2/428	49/10863	0.580696	0.778267	2	evm.TU.Contig24.479/evm.TU.Contig30.32
GO:0003899	DNA-directed 5'-3' RNA polymerase activity		MF	1/428	22/10863	0.587371	0.778267	1	evm.TU.Contig5.271
GO:0004721	phosphoprotein phosphatase activity		MF	1/428	22/10863	0.587371	0.778267	1	evm.TU.Contig12.354
GO:0016747	transferase activity, transferring acyl groups other than amino-acyl groups		MF	1/428	22/10863	0.587371	0.778267	1	evm.TU.Contig17.337
GO:0005634	nucleus		CC	16/428	421/10863	0.596284	0.780343	16	evm.TU.Contig26.8/evm.TU.Contig16.80/evm.TU.Contig26.66/evm.TU.Contig6.131/evm.TU.Contig20.195/evm.TU.Contig26.36/evm.TU.Contig12.577/evm.TU.Contig2.100/evm.TU.Contig26.12/evm.TU.Contig27.170/evm.TU.Contig32.103/evm.TU.Contig43.277/evm.TU.Contig50.30/evm.TU.Contig7.531/evm.TU.Contig7.589/evm.TU.Contig7.652
GO:0005215	transporter activity		MF	1/428	23/10863	0.603662	0.780343	1	evm.TU.Contig37.54
GO:0051082	unfolded protein binding		MF	1/428	23/10863	0.603662	0.780343	1	evm.TU.Contig39.194
GO:0042626	ATPase activity, coupled to transmembrane movement of substances		MF	2/428	52/10863	0.613256	0.781511	2	evm.TU.Contig12.409/evm.TU.Contig15.301
GO:0006357	regulation of transcription by RNA polymerase II		BP	1/428	24/10863	0.61931	0.781511	1	evm.TU.Contig2.100
GO:0030001	metal ion transport		BP	1/428	24/10863	0.61931	0.781511	1	evm.TU.Contig12.435
GO:0016757	transferase activity, transferring glycosyl groups		MF	1/428	25/10863	0.634343	0.794177	1	evm.TU.Contig4.630
GO:0008168	methyltransferase activity		MF	2/428	55/10863	0.64385	0.799421	2	evm.TU.Contig20.189/evm.TU.Contig1.81
GO:0006281	DNA repair		BP	1/428	26/10863	0.648783	0.799421	1	evm.TU.Contig12.577
GO:0003777	microtubule motor activity		MF	2/428	56/10863	0.653614	0.799421	2	evm.TU.Contig30.32/evm.TU.Contig4.62
GO:0007018	microtubule-based movement		BP	2/428	57/10863	0.663165	0.802094	2	evm.TU.Contig30.32/evm.TU.Contig4.62
GO:0016491	oxidoreductase activity		MF	5/428	143/10863	0.66955	0.802094	5	evm.TU.Contig23.50/evm.TU.Contig17.201/evm.TU.Contig25.61/evm.TU.Contig2.649/evm.TU.Contig41.97
GO:0006812	cation transport		BP	1/428	28/10863	0.675978	0.802094	1	evm.TU.Contig5.486
GO:0016301	kinase activity		MF	1/428	28/10863	0.675978	0.802094	1	evm.TU.Contig3.545
GO:0046983	protein dimerization activity		MF	4/428	126/10863	0.73717	0.868222	4	evm.TU.Contig5.290/evm.TU.Contig41.135/evm.TU.Contig1.649/evm.TU.Contig6.206
GO:0006811	ion transport		BP	5/428	161/10863	0.765919	0.895449	5	evm.TU.Contig9.519/evm.TU.Contig12.275/evm.TU.Contig7.147/evm.TU.Contig1.111/evm.TU.Contig14.276
GO:0004812	aminoacyl-tRNA ligase activity		MF	1/428	37/10863	0.774584	0.89897	1	evm.TU.Contig38.167
GO:0055114	oxidation-reduction process		BP	12/428	367/10863	0.786605	0.902144	12	evm.TU.Contig23.50/evm.TU.Contig17.201/evm.TU.Contig12.387/evm.TU.Contig19.28/evm.TU.Contig14.287/evm.TU.Contig25.61/evm.TU.Contig2.649/evm.TU.Contig30.104/evm.TU.Contig41.97/evm.TU.Contig6.147/evm.TU.Contig6.869/evm.TU.Contig1.189
GO:0008083	growth factor activity		MF	2/428	73/10863	0.788667	0.902144	2	evm.TU.Contig33.209/evm.TU.Contig18.155
GO:0004842	ubiquitin-protein transferase activity		MF	1/428	41/10863	0.808177	0.917858	1	evm.TU.Contig21.257
GO:0006508	proteolysis		BP	9/428	291/10863	0.815748	0.919887	9	evm.TU.Contig2.71/evm.TU.Contig3.159/evm.TU.Contig1.666/evm.TU.Contig21.387/evm.TU.Contig16.1038/evm.TU.Contig16.935/evm.TU.Contig26.54/evm.TU.Contig2.678/evm.TU.Contig5.259
GO:0008146	sulfotransferase activity		MF	1/428	43/10863	0.82305	0.921584	1	evm.TU.Contig8.678
GO:0055085	transmembrane transport		BP	12/428	385/10863	0.836194	0.924106	12	evm.TU.Contig9.519/evm.TU.Contig12.275/evm.TU.Contig14.114/evm.TU.Contig12.435/evm.TU.Contig37.54/evm.TU.Contig7.147/evm.TU.Contig26.36/evm.TU.Contig5.486/evm.TU.Contig1.111/evm.TU.Contig14.276/evm.TU.Contig15.301/evm.TU.Contig23.102
GO:0004252	serine-type endopeptidase activity		MF	3/428	115/10863	0.836926	0.924106	3	evm.TU.Contig3.159/evm.TU.Contig1.666/evm.TU.Contig5.259
GO:0008289	lipid binding		MF	1/428	47/10863	0.849434	0.931448	1	evm.TU.Contig39.139
GO:0051260	protein homooligomerization		BP	1/428	48/10863	0.855392	0.931557	1	evm.TU.Contig27.87
GO:0020037	heme binding		MF	2/428	87/10863	0.862717	0.933143	2	evm.TU.Contig24.699/evm.TU.Contig6.147
GO:0016192	vesicle-mediated transport		BP	1/428	58/10863	0.903449	0.970598	1	evm.TU.Contig12.273
GO:0036459	thiol-dependent ubiquitinyl hydrolase activity		MF	1/428	61/10863	0.914475	0.97585	1	evm.TU.Contig12.275
GO:0016579	protein deubiquitination		BP	1/428	64/10863	0.924245	0.979409	1	evm.TU.Contig12.275
GO:0016705	oxidoreductase activity, acting on paired donors, with incorporation or reduction of molecular oxygen		MF	1/428	66/10863	0.930131	0.979409	1	evm.TU.Contig6.147
GO:0005506	iron ion binding		MF	1/428	79/10863	0.958715	0.999999	1	evm.TU.Contig6.147
GO:0005840	ribosome		CC	3/428	253/10863	0.997701	0.999999	3	evm.TU.Contig26.7/evm.TU.Contig33.210/evm.TU.Contig44.16
GO:0006412	translation		BP	3/428	259/10863	0.998124	0.999999	3	evm.TU.Contig26.7/evm.TU.Contig33.210/evm.TU.Contig44.16
GO:0003735	structural constituent of ribosome		MF	3/428	264/10863	0.998418	0.999999	3	evm.TU.Contig26.7/evm.TU.Contig33.210/evm.TU.Contig44.16
GO:0005509	calcium ion binding		MF	3/428	329/10863	0.999837	0.999999	3	evm.TU.Contig13.132/evm.TU.Contig2.649/evm.TU.Contig31.92
GO:0004930	G-protein coupled receptor activity		MF	2/428	306/10863	0.999947	0.999999	2	evm.TU.Contig17.61/evm.TU.Contig5.259
GO:0005576	extracellular region		CC	1/428	297/10863	0.999994	0.999999	1	evm.TU.Contig2.80
GO:0007186	G-protein coupled receptor signaling pathway		BP	2/428	405/10863	0.999999	0.999999	2	evm.TU.Contig17.61/evm.TU.Contig5.259

## Sheet: S14
Table S14 GO terms of indel ASE genes from Persian Sheep
ID	Description	GO_Class	GeneRatio	BgRatio	pvalue	padj	Count	geneID
GO:0042981	regulation of apoptotic process	BP	2/45	46/10863	0.0154715	0.251854	2	evm.TU.Contig7.672/evm.TU.Contig20.278
GO:0005089	Rho guanyl-nucleotide exchange factor activity	MF	2/45	69/10863	0.0330302	0.251854	2	evm.TU.Contig29.159/evm.TU.Contig12.392
GO:0035023	regulation of Rho protein signal transduction	BP	2/45	69/10863	0.0330302	0.251854	2	evm.TU.Contig29.159/evm.TU.Contig12.392
GO:0016831	carboxy-lyase activity	MF	1/45	10/10863	0.0406778	0.251854	1	evm.TU.Contig7.620
GO:0019752	carboxylic acid metabolic process	BP	1/45	10/10863	0.0406778	0.251854	1	evm.TU.Contig7.620
GO:0070588	calcium ion transmembrane transport	BP	1/45	10/10863	0.0406778	0.251854	1	evm.TU.Contig11.374
GO:0003713	transcription coactivator activity	MF	1/45	13/10863	0.0525625	0.251854	1	evm.TU.Contig9.213
GO:0005540	hyaluronic acid binding	MF	1/45	14/10863	0.0564919	0.251854	1	evm.TU.Contig11.495
GO:0005086	ARF guanyl-nucleotide exchange factor activity	MF	1/45	15/10863	0.0604055	0.251854	1	evm.TU.Contig39.160
GO:0005164	tumor necrosis factor receptor binding	MF	1/45	15/10863	0.0604055	0.251854	1	evm.TU.Contig29.158
GO:0032012	regulation of ARF protein signal transduction	BP	1/45	15/10863	0.0604055	0.251854	1	evm.TU.Contig39.160
GO:0016773	phosphotransferase activity, alcohol group as acceptor	MF	1/45	16/10863	0.0643031	0.251854	1	evm.TU.Contig6.573
GO:0031012	extracellular matrix	CC	1/45	18/10863	0.0720511	0.260492	1	evm.TU.Contig20.280
GO:0000413	protein peptidyl-prolyl isomerization	BP	1/45	28/10863	0.109859	0.35581	1	evm.TU.Contig12.277
GO:0003755	peptidyl-prolyl cis-trans isomerase activity	MF	1/45	29/10863	0.113556	0.35581	1	evm.TU.Contig12.277
GO:0030170	pyridoxal phosphate binding	MF	1/45	38/10863	0.14616	0.420345	1	evm.TU.Contig7.620
GO:0004842	ubiquitin-protein transferase activity	MF	1/45	41/10863	0.156765	0.420345	1	evm.TU.Contig60.16
GO:0045454	cell redox homeostasis	BP	1/45	43/10863	0.163764	0.420345	1	evm.TU.Contig19.52
GO:0007155	cell adhesion	BP	1/45	46/10863	0.174155	0.420345	1	evm.TU.Contig11.495
GO:0035091	phosphatidylinositol binding	MF	1/45	49/10863	0.18442	0.420345	1	evm.TU.Contig11.308
GO:0003779	actin binding	MF	1/45	50/10863	0.187814	0.420345	1	evm.TU.Contig11.308
GO:0036459	thiol-dependent ubiquitinyl hydrolase activity	MF	1/45	61/10863	0.224247	0.445766	1	evm.TU.Contig22.233
GO:0016579	protein deubiquitination	BP	1/45	64/10863	0.233902	0.445766	1	evm.TU.Contig22.233
GO:0016705	oxidoreductase activity, acting on paired donors, with incorporation or reduction of molecular oxygen	MF	1/45	66/10863	0.240274	0.445766	1	evm.TU.Contig3.30
GO:0003924	GTPase activity	MF	2/45	226/10863	0.240461	0.445766	2	evm.TU.Contig29.117/evm.TU.Contig30.189
GO:0006886	intracellular protein transport	BP	1/45	68/10863	0.246594	0.445766	1	evm.TU.Contig5.202
GO:0005506	iron ion binding	MF	1/45	79/10863	0.280445	0.481016	1	evm.TU.Contig3.30
GO:0005975	carbohydrate metabolic process	BP	1/45	84/10863	0.295336	0.481016	1	evm.TU.Contig6.573
GO:0020037	heme binding	MF	1/45	87/10863	0.304126	0.481016	1	evm.TU.Contig3.30
GO:0004222	metalloendopeptidase activity	MF	1/45	88/10863	0.307032	0.481016	1	evm.TU.Contig20.280
GO:0005737	cytoplasm	CC	1/45	97/10863	0.332657	0.482749	1	evm.TU.Contig5.202
GO:0005216	ion channel activity	MF	1/45	98/10863	0.335446	0.482749	1	evm.TU.Contig11.374
GO:0006508	proteolysis	BP	2/45	291/10863	0.340479	0.482749	2	evm.TU.Contig20.280/evm.TU.Contig13.227
GO:0006955	immune response	BP	1/45	103/10863	0.349223	0.482749	1	evm.TU.Contig29.158
GO:0005525	GTP binding	MF	2/45	312/10863	0.372203	0.497623	2	evm.TU.Contig29.117/evm.TU.Contig30.189
GO:0004252	serine-type endopeptidase activity	MF	1/45	115/10863	0.381158	0.497623	1	evm.TU.Contig13.227
GO:0008270	zinc ion binding	MF	2/45	334/10863	0.40482	0.50597	2	evm.TU.Contig20.280/evm.TU.Contig22.233
GO:0046983	protein dimerization activity	MF	1/45	126/10863	0.409082	0.50597	1	evm.TU.Contig7.494
GO:0016491	oxidoreductase activity	MF	1/45	143/10863	0.449831	0.531401	1	evm.TU.Contig17.201
GO:0055114	oxidation-reduction process	BP	2/45	367/10863	0.452256	0.531401	2	evm.TU.Contig17.201/evm.TU.Contig3.30
GO:0003723	RNA binding	MF	1/45	158/10863	0.483495	0.548313	1	evm.TU.Contig29.96
GO:0006811	ion transport	BP	1/45	161/10863	0.489982	0.548313	1	evm.TU.Contig11.374
GO:0007165	signal transduction	BP	1/45	209/10863	0.58356	0.637845	1	evm.TU.Contig7.672
GO:0004930	G-protein coupled receptor activity	MF	1/45	306/10863	0.724302	0.773687	1	evm.TU.Contig32.33
GO:0055085	transmembrane transport	BP	1/45	385/10863	0.803515	0.831761	1	evm.TU.Contig11.374
GO:0007186	G-protein coupled receptor signaling pathway	BP	1/45	405/10863	0.819735	0.831761	1	evm.TU.Contig32.33
GO:0005634	nucleus	CC	1/45	421/10863	0.831761	0.831761	1	evm.TU.Contig9.213

## Sheet: S15
Table S15 GO terms of indel ASE genes from Dorset Sheep
ID	Description	GO_Class	GeneRatio	BgRatio	pvalue	padj	Count	geneID
GO:0016788	hydrolase activity, acting on ester bonds	MF	2/151	11/10863	0.00972336	0.374171	2	evm.TU.Contig2.509/evm.TU.Contig3.269
GO:0006886	intracellular protein transport	BP	4/151	68/10863	0.0146901	0.374171	4	evm.TU.Contig12.273/evm.TU.Contig12.535/evm.TU.Contig22.146/evm.TU.Contig25.210
GO:0005089	Rho guanyl-nucleotide exchange factor activity	MF	4/151	69/10863	0.0154298	0.374171	4	evm.TU.Contig1.806/evm.TU.Contig6.308/evm.TU.Contig39.159/evm.TU.Contig11.293
GO:0035023	regulation of Rho protein signal transduction	BP	4/151	69/10863	0.0154298	0.374171	4	evm.TU.Contig1.806/evm.TU.Contig6.308/evm.TU.Contig39.159/evm.TU.Contig11.293
GO:0031012	extracellular matrix	CC	2/151	18/10863	0.0253853	0.454557	2	evm.TU.Contig20.285/evm.TU.Contig20.280
GO:0004190	aspartic-type endopeptidase activity	MF	2/151	19/10863	0.028117	0.454557	2	evm.TU.Contig12.274/evm.TU.Contig12.462
GO:0004674	protein serine/threonine kinase activity	MF	3/151	61/10863	0.0528124	0.494594	3	evm.TU.Contig6.530/evm.TU.Contig12.275/evm.TU.Contig13.446
GO:0000413	protein peptidyl-prolyl isomerization	BP	2/151	28/10863	0.0573313	0.494594	2	evm.TU.Contig2.485/evm.TU.Contig12.277
GO:0006396	RNA processing	BP	2/151	28/10863	0.0573313	0.494594	2	evm.TU.Contig1.265/evm.TU.Contig16.1046
GO:0003755	peptidyl-prolyl cis-trans isomerase activity	MF	2/151	29/10863	0.0610313	0.494594	2	evm.TU.Contig2.485/evm.TU.Contig12.277
GO:0003774	motor activity	MF	2/151	33/10863	0.0765967	0.494594	2	evm.TU.Contig12.257/evm.TU.Contig12.258
GO:0016459	myosin complex	CC	2/151	33/10863	0.0765967	0.494594	2	evm.TU.Contig12.257/evm.TU.Contig12.258
GO:0005096	GTPase activator activity	MF	2/151	39/10863	0.101943	0.494594	2	evm.TU.Contig2.592/evm.TU.Contig5.381
GO:0006470	protein dephosphorylation	BP	2/151	40/10863	0.106368	0.494594	2	evm.TU.Contig13.47/evm.TU.Contig25.306
GO:0008138	protein tyrosine/serine/threonine phosphatase activity	MF	2/151	40/10863	0.106368	0.494594	2	evm.TU.Contig4.522/evm.TU.Contig45.30
GO:0016311	dephosphorylation	BP	2/151	40/10863	0.106368	0.494594	2	evm.TU.Contig4.522/evm.TU.Contig45.30
GO:0004725	protein tyrosine phosphatase activity	MF	2/151	41/10863	0.110844	0.494594	2	evm.TU.Contig13.47/evm.TU.Contig25.306
GO:0004675	transmembrane receptor protein serine/threonine kinase activity	MF	1/151	10/10863	0.130674	0.494594	1	evm.TU.Contig11.470
GO:0005741	mitochondrial outer membrane	CC	1/151	10/10863	0.130674	0.494594	1	evm.TU.Contig1.419
GO:0006298	mismatch repair	BP	1/151	10/10863	0.130674	0.494594	1	evm.TU.Contig11.485
GO:0017048	Rho GTPase binding	MF	1/151	10/10863	0.130674	0.494594	1	evm.TU.Contig12.345
GO:0030036	actin cytoskeleton organization	BP	1/151	10/10863	0.130674	0.494594	1	evm.TU.Contig12.345
GO:0030983	mismatched DNA binding	MF	1/151	10/10863	0.130674	0.494594	1	evm.TU.Contig11.485
GO:0042981	regulation of apoptotic process	BP	2/151	46/10863	0.133912	0.494594	2	evm.TU.Contig2.788/evm.TU.Contig20.278
GO:0008289	lipid binding	MF	2/151	47/10863	0.138648	0.494594	2	evm.TU.Contig17.359/evm.TU.Contig39.139
GO:0007034	vacuolar transport	BP	1/151	11/10863	0.14277	0.494594	1	evm.TU.Contig16.6
GO:0008536	Ran GTPase binding	MF	1/151	11/10863	0.14277	0.494594	1	evm.TU.Contig22.146
GO:0015299	solute:proton antiporter activity	MF	1/151	11/10863	0.14277	0.494594	1	evm.TU.Contig1.267
GO:0003682	chromatin binding	MF	1/151	12/10863	0.154697	0.5106	1	evm.TU.Contig8.525
GO:0006486	protein glycosylation	BP	2/151	52/10863	0.162837	0.5106	2	evm.TU.Contig1.494/evm.TU.Contig1.166
GO:0007165	signal transduction	BP	5/151	209/10863	0.166047	0.5106	5	evm.TU.Contig1.806/evm.TU.Contig5.381/evm.TU.Contig5.380/evm.TU.Contig5.142/evm.TU.Contig26.41
GO:0006352	DNA-templated transcription, initiation	BP	1/151	14/10863	0.178061	0.5106	1	evm.TU.Contig19.114
GO:0005086	ARF guanyl-nucleotide exchange factor activity	MF	1/151	15/10863	0.189501	0.5106	1	evm.TU.Contig39.160
GO:0008378	galactosyltransferase activity	MF	1/151	15/10863	0.189501	0.5106	1	evm.TU.Contig1.166
GO:0030117	membrane coat	CC	1/151	15/10863	0.189501	0.5106	1	evm.TU.Contig12.273
GO:0032012	regulation of ARF protein signal transduction	BP	1/151	15/10863	0.189501	0.5106	1	evm.TU.Contig39.160
GO:0036459	thiol-dependent ubiquitinyl hydrolase activity	MF	2/151	61/10863	0.207961	0.513878	2	evm.TU.Contig17.369/evm.TU.Contig12.275
GO:0016787	hydrolase activity	MF	3/151	114/10863	0.211335	0.513878	3	evm.TU.Contig11.469/evm.TU.Contig25.20/evm.TU.Contig25.62
GO:0004843	thiol-dependent ubiquitin-specific protease activity	MF	1/151	17/10863	0.211909	0.513878	1	evm.TU.Contig15.256
GO:0004970	ionotropic glutamate receptor activity	MF	1/151	17/10863	0.211909	0.513878	1	evm.TU.Contig29.90
GO:0016579	protein deubiquitination	BP	2/151	64/10863	0.223297	0.521242	2	evm.TU.Contig17.369/evm.TU.Contig12.275
GO:0006413	translational initiation	BP	1/151	19/10863	0.233701	0.521242	1	evm.TU.Contig37.11
GO:0046873	metal ion transmembrane transporter activity	MF	1/151	19/10863	0.233701	0.521242	1	evm.TU.Contig12.435
GO:0005856	cytoskeleton	CC	1/151	21/10863	0.254894	0.521242	1	evm.TU.Contig12.414
GO:0046983	protein dimerization activity	MF	3/151	126/10863	0.255532	0.521242	3	evm.TU.Contig1.649/evm.TU.Contig4.35/evm.TU.Contig12.234
GO:0046872	metal ion binding	MF	3/151	128/10863	0.263032	0.521242	3	evm.TU.Contig12.421/evm.TU.Contig11.469/evm.TU.Contig26.29
GO:0003899	DNA-directed 5'-3' RNA polymerase activity	MF	1/151	22/10863	0.265271	0.521242	1	evm.TU.Contig5.271
GO:0003743	translation initiation factor activity	MF	1/151	23/10863	0.275505	0.521242	1	evm.TU.Contig37.11
GO:0008373	sialyltransferase activity	MF	1/151	23/10863	0.275505	0.521242	1	evm.TU.Contig1.494
GO:0016746	transferase activity, transferring acyl groups	MF	1/151	23/10863	0.275505	0.521242	1	evm.TU.Contig20.208
GO:0004553	hydrolase activity, hydrolyzing O-glycosyl compounds	MF	1/151	24/10863	0.285597	0.521242	1	evm.TU.Contig1.741
GO:0030001	metal ion transport	BP	1/151	24/10863	0.285597	0.521242	1	evm.TU.Contig12.435
GO:0006879	cellular iron ion homeostasis	BP	1/151	25/10863	0.29555	0.521242	1	evm.TU.Contig14.112
GO:0008199	ferric iron binding	MF	1/151	25/10863	0.29555	0.521242	1	evm.TU.Contig14.112
GO:0016627	oxidoreductase activity, acting on the CH-CH group of donors	MF	1/151	25/10863	0.29555	0.521242	1	evm.TU.Contig5.293
GO:0005739	mitochondrion	CC	1/151	27/10863	0.315043	0.5457	1	evm.TU.Contig17.357
GO:0006812	cation transport	BP	1/151	28/10863	0.324588	0.55237	1	evm.TU.Contig1.267
GO:0005085	guanyl-nucleotide exchange factor activity	MF	1/151	29/10863	0.334001	0.558588	1	evm.TU.Contig5.166
GO:0004222	metalloendopeptidase activity	MF	2/151	88/10863	0.346621	0.569869	2	evm.TU.Contig20.285/evm.TU.Contig20.280
GO:0003723	RNA binding	MF	3/151	158/10863	0.377008	0.582733	3	evm.TU.Contig1.265/evm.TU.Contig37.11/evm.TU.Contig16.1046
GO:0007264	small GTPase mediated signal transduction	BP	1/151	34/10863	0.379145	0.582733	1	evm.TU.Contig5.166
GO:0006511	ubiquitin-dependent protein catabolic process	BP	1/151	35/10863	0.387803	0.582733	1	evm.TU.Contig15.256
GO:0009058	biosynthetic process	BP	1/151	35/10863	0.387803	0.582733	1	evm.TU.Contig4.550
GO:0005737	cytoplasm	CC	2/151	97/10863	0.391584	0.582733	2	evm.TU.Contig12.535/evm.TU.Contig26.14
GO:0006334	nucleosome assembly	BP	1/151	36/10863	0.39634	0.582733	1	evm.TU.Contig2.789
GO:0005216	ion channel activity	MF	2/151	98/10863	0.396499	0.582733	2	evm.TU.Contig12.275/evm.TU.Contig9.519
GO:0030170	pyridoxal phosphate binding	MF	1/151	38/10863	0.413061	0.598014	1	evm.TU.Contig4.550
GO:0004842	ubiquitin-protein transferase activity	MF	1/151	41/10863	0.437284	0.618722	1	evm.TU.Contig37.10
GO:0055085	transmembrane transport	BP	6/151	385/10863	0.44698	0.618722	6	evm.TU.Contig1.267/evm.TU.Contig12.275/evm.TU.Contig12.435/evm.TU.Contig9.519/evm.TU.Contig14.114/evm.TU.Contig33.196
GO:0006351	transcription, DNA-templated	BP	1/151	43/10863	0.452879	0.618722	1	evm.TU.Contig5.271
GO:0008146	sulfotransferase activity	MF	1/151	43/10863	0.452879	0.618722	1	evm.TU.Contig10.149
GO:0008270	zinc ion binding	MF	5/151	334/10863	0.497439	0.652039	5	evm.TU.Contig8.525/evm.TU.Contig6.49/evm.TU.Contig20.285/evm.TU.Contig20.280/evm.TU.Contig16.7
GO:0035556	intracellular signal transduction	BP	2/151	120/10863	0.49939	0.652039	2	evm.TU.Contig12.411/evm.TU.Contig39.159
GO:0006468	protein phosphorylation	BP	7/151	480/10863	0.50345	0.652039	7	evm.TU.Contig2.485/evm.TU.Contig6.530/evm.TU.Contig6.307/evm.TU.Contig36.123/evm.TU.Contig12.275/evm.TU.Contig13.446/evm.TU.Contig11.470
GO:0003779	actin binding	MF	1/151	50/10863	0.504154	0.652039	1	evm.TU.Contig12.345
GO:0042626	ATPase activity, coupled to transmembrane movement of substances	MF	1/151	52/10863	0.517907	0.661012	1	evm.TU.Contig33.196
GO:0006629	lipid metabolic process	BP	1/151	56/10863	0.544285	0.685658	1	evm.TU.Contig5.293
GO:0016192	vesicle-mediated transport	BP	1/151	58/10863	0.556932	0.692595	1	evm.TU.Contig12.273
GO:0016491	oxidoreductase activity	MF	2/151	143/10863	0.594322	0.729738	2	evm.TU.Contig25.61/evm.TU.Contig23.50
GO:0003824	catalytic activity	MF	2/151	148/10863	0.61311	0.734218	2	evm.TU.Contig1.741/evm.TU.Contig36.238
GO:0043565	sequence-specific DNA binding	MF	2/151	148/10863	0.61311	0.734218	2	evm.TU.Contig8.525/evm.TU.Contig6.49
GO:0005525	GTP binding	MF	4/151	312/10863	0.634565	0.750643	4	evm.TU.Contig1.656/evm.TU.Contig5.186/evm.TU.Contig15.74/evm.TU.Contig26.6
GO:0016887	ATPase activity	MF	1/151	75/10863	0.651271	0.751865	1	evm.TU.Contig33.196
GO:0004672	protein kinase activity	MF	6/151	477/10863	0.656406	0.751865	6	evm.TU.Contig2.485/evm.TU.Contig6.530/evm.TU.Contig6.307/evm.TU.Contig36.123/evm.TU.Contig13.446/evm.TU.Contig11.470
GO:0006811	ion transport	BP	2/151	161/10863	0.65885	0.751865	2	evm.TU.Contig12.275/evm.TU.Contig9.519
GO:0005975	carbohydrate metabolic process	BP	1/151	84/10863	0.692835	0.781454	1	evm.TU.Contig1.741
GO:0003700	DNA-binding transcription factor activity	MF	3/151	305/10863	0.801075	0.893153	3	evm.TU.Contig1.75/evm.TU.Contig19.114/evm.TU.Contig27.61
GO:0003924	GTPase activity	MF	2/151	226/10863	0.826069	0.910554	2	evm.TU.Contig1.419/evm.TU.Contig26.6
GO:0006508	proteolysis	BP	2/151	291/10863	0.916037	0.996905	2	evm.TU.Contig20.285/evm.TU.Contig20.280
GO:0005634	nucleus	CC	3/151	421/10863	0.936057	0.996905	3	evm.TU.Contig2.789/evm.TU.Contig20.257/evm.TU.Contig20.195
GO:0055114	oxidation-reduction process	BP	2/151	367/10863	0.965849	0.996905	2	evm.TU.Contig25.61/evm.TU.Contig23.50
GO:0005840	ribosome	CC	1/151	253/10863	0.972222	0.996905	1	evm.TU.Contig17.357
GO:0006412	translation	BP	1/151	259/10863	0.974511	0.996905	1	evm.TU.Contig17.357
GO:0003735	structural constituent of ribosome	MF	1/151	264/10863	0.976275	0.996905	1	evm.TU.Contig17.357
GO:0004930	G-protein coupled receptor activity	MF	1/151	306/10863	0.98703	0.996905	1	evm.TU.Contig17.437
GO:0005509	calcium ion binding	MF	1/151	329/10863	0.990691	0.996905	1	evm.TU.Contig12.289
GO:0007186	G-protein coupled receptor signaling pathway	BP	1/151	405/10863	0.996905	0.996905	1	evm.TU.Contig17.437

## Sheet: S16
Table S16 KEGG enrichment of SNP ASE genes from Persian Sheep
ID	Description	GeneRatio	BgRatio	pvalue	padj	Count	geneID
map04140	Autophagy - animal	9/92	140/6832	0.00010108	0.0161728	9	evm.TU.Contig32.33/evm.TU.Contig11.374/evm.TU.Contig40.186/evm.TU.Contig1.231/evm.TU.Contig20.61/evm.TU.Contig30.44/evm.TU.Contig37.31/evm.TU.Contig43.226/evm.TU.Contig29.99
map04142	Lysosome	6/92	126/6832	0.00683751	0.400639	6	evm.TU.Contig12.562/evm.TU.Contig7.430/evm.TU.Contig23.141/evm.TU.Contig31.185/evm.TU.Contig10.493/evm.TU.Contig29.99
map00051	Fructose and mannose metabolism	3/92	32/6832	0.00883812	0.400639	3	evm.TU.Contig6.573/evm.TU.Contig12.305/evm.TU.Contig41.122
map04137	Mitophagy - animal	4/92	63/6832	0.010016	0.400639	4	evm.TU.Contig32.33/evm.TU.Contig41.202/evm.TU.Contig13.390/evm.TU.Contig20.61
map04150	mTOR signaling pathway	6/92	158/6832	0.0193834	0.54203	6	evm.TU.Contig2.154/evm.TU.Contig40.186/evm.TU.Contig1.231/evm.TU.Contig16.1061/evm.TU.Contig37.31/evm.TU.Contig41.203
map04218	Cellular senescence	6/92	163/6832	0.0222269	0.54203	6	evm.TU.Contig1.259/evm.TU.Contig49.30/evm.TU.Contig11.374/evm.TU.Contig1.231/evm.TU.Contig20.61/evm.TU.Contig39.185
map04114	Oocyte meiosis	5/92	122/6832	0.0239736	0.54203	5	evm.TU.Contig49.30/evm.TU.Contig11.374/evm.TU.Contig2.154/evm.TU.Contig12.377/evm.TU.Contig37.31
map04914	Progesterone-mediated oocyte maturation	4/92	92/6832	0.0350627	0.54203	4	evm.TU.Contig20.65/evm.TU.Contig2.154/evm.TU.Contig1.231/evm.TU.Contig37.31
map04910	Insulin signaling pathway	5/92	137/6832	0.0369859	0.54203	5	evm.TU.Contig20.65/evm.TU.Contig6.573/evm.TU.Contig7.672/evm.TU.Contig40.186/evm.TU.Contig1.231
map00514	Other types of O-glycan biosynthesis	2/92	24/6832	0.0408605	0.54203	2	evm.TU.Contig1.98/evm.TU.Contig7.481
map04120	Ubiquitin mediated proteolysis	5/92	142/6832	0.0421298	0.54203	5	evm.TU.Contig14.31/evm.TU.Contig60.16/evm.TU.Contig49.30/evm.TU.Contig32.23/evm.TU.Contig8.444
map00601	Glycosphingolipid biosynthesis - lacto and neolacto series	2/92	25/6832	0.0440322	0.54203	2	evm.TU.Contig1.358/evm.TU.Contig6.99
map04625	C-type lectin receptor signaling pathway	4/92	99/6832	0.0440399	0.54203	4	evm.TU.Contig11.374/evm.TU.Contig1.231/evm.TU.Contig20.61/evm.TU.Contig39.185
map04213	Longevity regulating pathway - multiple species	3/92	62/6832	0.050568	0.57792	3	evm.TU.Contig40.186/evm.TU.Contig1.231/evm.TU.Contig37.31
map04144	Endocytosis	7/92	256/6832	0.0564337	0.601959	7	evm.TU.Contig11.491/evm.TU.Contig6.17/evm.TU.Contig15.126/evm.TU.Contig26.76/evm.TU.Contig37.31/evm.TU.Contig43.137/evm.TU.Contig7.679
map04745	Phototransduction - fly	2/92	31/6832	0.064821	0.628625	2	evm.TU.Contig11.374/evm.TU.Contig43.137
map04071	Sphingolipid signaling pathway	4/92	120/6832	0.0779835	0.628625	4	evm.TU.Contig12.380/evm.TU.Contig1.231/evm.TU.Contig12.377/evm.TU.Contig9.264
map04136	Autophagy - other	2/92	35/6832	0.0801563	0.628625	2	evm.TU.Contig40.186/evm.TU.Contig43.226
map04141	Protein processing in endoplasmic reticulum	5/92	172/6832	0.0817447	0.628625	5	evm.TU.Contig15.149/evm.TU.Contig5.158/evm.TU.Contig40.210/evm.TU.Contig4.454/evm.TU.Contig8.561
map04138	Autophagy - yeast	3/92	76/6832	0.0823657	0.628625	3	evm.TU.Contig40.186/evm.TU.Contig28.19/evm.TU.Contig43.226
map04152	AMPK signaling pathway	4/92	124/6832	0.0856049	0.628625	4	evm.TU.Contig40.186/evm.TU.Contig1.231/evm.TU.Contig12.377/evm.TU.Contig37.31
map03018	RNA degradation	3/92	82/6832	0.0980881	0.628625	3	evm.TU.Contig1.258/evm.TU.Contig39.107/evm.TU.Contig52.8
map04211	Longevity regulating pathway	3/92	84/6832	0.103582	0.628625	3	evm.TU.Contig40.186/evm.TU.Contig1.231/evm.TU.Contig37.31
map04973	Carbohydrate digestion and absorption	2/92	41/6832	0.104977	0.628625	2	evm.TU.Contig6.573/evm.TU.Contig1.231
map04624	Toll and Imd signaling pathway	2/92	42/6832	0.109297	0.628625	2	evm.TU.Contig49.30/evm.TU.Contig10.60
map03420	Nucleotide excision repair	2/92	45/6832	0.12253	0.628625	2	evm.TU.Contig32.23/evm.TU.Contig15.134
map04913	Ovarian steroidogenesis	2/92	45/6832	0.12253	0.628625	2	evm.TU.Contig26.71/evm.TU.Contig37.31
map00600	Sphingolipid metabolism	2/92	47/6832	0.131558	0.628625	2	evm.TU.Contig12.562/evm.TU.Contig12.380
map04340	Hedgehog signaling pathway	2/92	48/6832	0.136129	0.628625	2	evm.TU.Contig49.30/evm.TU.Contig43.137
map00521	Streptomycin biosynthesis	1/92	11/6832	0.13864	0.628625	1	evm.TU.Contig6.573
map04925	Aldosterone synthesis and secretion	3/92	98/6832	0.145184	0.628625	3	evm.TU.Contig26.71/evm.TU.Contig11.374/evm.TU.Contig8.557
map03460	Fanconi anemia pathway	2/92	50/6832	0.145376	0.628625	2	evm.TU.Contig1.259/evm.TU.Contig8.444
map04070	Phosphatidylinositol signaling system	3/92	99/6832	0.148344	0.628625	3	evm.TU.Contig11.374/evm.TU.Contig28.19/evm.TU.Contig1.231
map00520	Amino sugar and nucleotide sugar metabolism	2/92	51/6832	0.150048	0.628625	2	evm.TU.Contig6.573/evm.TU.Contig41.122
map04015	Rap1 signaling pathway	5/92	209/6832	0.150357	0.628625	5	evm.TU.Contig22.163/evm.TU.Contig8.557/evm.TU.Contig1.231/evm.TU.Contig37.31/evm.TU.Contig43.247
map04750	Inflammatory mediator regulation of TRP channels	3/92	104/6832	0.164476	0.628625	3	evm.TU.Contig11.374/evm.TU.Contig1.231/evm.TU.Contig30.44
map04145	Phagosome	4/92	159/6832	0.166067	0.628625	4	evm.TU.Contig10.231/evm.TU.Contig41.203/evm.TU.Contig7.679/evm.TU.Contig29.99
map04370	VEGF signaling pathway	2/92	55/6832	0.169021	0.628625	2	evm.TU.Contig1.231/evm.TU.Contig39.185
map04923	Regulation of lipolysis in adipocytes	2/92	55/6832	0.169021	0.628625	2	evm.TU.Contig20.65/evm.TU.Contig1.231
map00430	Taurine and hypotaurine metabolism	1/92	14/6832	0.173031	0.628625	1	evm.TU.Contig7.620
map04660	T cell receptor signaling pathway	3/92	107/6832	0.174399	0.628625	3	evm.TU.Contig1.231/evm.TU.Contig30.44/evm.TU.Contig39.185
map04659	Th17 cell differentiation	3/92	108/6832	0.177744	0.628625	3	evm.TU.Contig6.186/evm.TU.Contig30.44/evm.TU.Contig39.185
map04214	Apoptosis - fly	2/92	59/6832	0.188376	0.628625	2	evm.TU.Contig1.259/evm.TU.Contig13.390
map00603	Glycosphingolipid biosynthesis - globo and isoglobo series	1/92	16/6832	0.195199	0.628625	1	evm.TU.Contig1.358
map04664	Fc epsilon RI signaling pathway	2/92	61/6832	0.198169	0.628625	2	evm.TU.Contig15.153/evm.TU.Contig1.231
map04720	Long-term potentiation	2/92	61/6832	0.198169	0.628625	2	evm.TU.Contig11.374/evm.TU.Contig2.154
map04010	MAPK signaling pathway	6/92	292/6832	0.199531	0.628625	6	evm.TU.Contig12.584/evm.TU.Contig2.154/evm.TU.Contig10.60/evm.TU.Contig20.61/evm.TU.Contig37.31/evm.TU.Contig43.247
map04024	cAMP signaling pathway	5/92	231/6832	0.199857	0.628625	5	evm.TU.Contig20.65/evm.TU.Contig1.231/evm.TU.Contig15.295/evm.TU.Contig20.61/evm.TU.Contig4.371
map04066	HIF-1 signaling pathway	3/92	116/6832	0.205113	0.628625	3	evm.TU.Contig6.573/evm.TU.Contig1.231/evm.TU.Contig37.31
map04722	Neurotrophin signaling pathway	3/92	116/6832	0.205113	0.628625	3	evm.TU.Contig12.584/evm.TU.Contig2.154/evm.TU.Contig1.231
map04919	Thyroid hormone signaling pathway	3/92	116/6832	0.205113	0.628625	3	evm.TU.Contig22.282/evm.TU.Contig1.231/evm.TU.Contig14.315
map04730	Long-term depression	2/92	63/6832	0.208023	0.628625	2	evm.TU.Contig11.374/evm.TU.Contig37.31
map04212	Longevity regulating pathway - worm	2/92	65/6832	0.217929	0.628625	2	evm.TU.Contig1.231/evm.TU.Contig20.59
map04668	TNF signaling pathway	3/92	121/6832	0.222694	0.628625	3	evm.TU.Contig12.584/evm.TU.Contig1.231/evm.TU.Contig2.478
map04924	Renin secretion	2/92	66/6832	0.222898	0.628625	2	evm.TU.Contig20.65/evm.TU.Contig11.374
map04014	Ras signaling pathway	5/92	241/6832	0.224039	0.628625	5	evm.TU.Contig13.179/evm.TU.Contig1.231/evm.TU.Contig20.61/evm.TU.Contig37.31/evm.TU.Contig43.247
map00100	Steroid biosynthesis	1/92	19/6832	0.227355	0.628625	1	evm.TU.Contig3.30
map04927	Cortisol synthesis and secretion	2/92	67/6832	0.227877	0.628625	2	evm.TU.Contig26.71/evm.TU.Contig11.374
map04611	Platelet activation	3/92	127/6832	0.244174	0.64238	3	evm.TU.Contig11.374/evm.TU.Contig1.231/evm.TU.Contig41.266
map00531	Glycosaminoglycan degradation	1/92	21/6832	0.248082	0.64238	1	evm.TU.Contig7.430
map00562	Inositol phosphate metabolism	2/92	72/6832	0.252871	0.64238	2	evm.TU.Contig28.19/evm.TU.Contig1.231
map04662	B cell receptor signaling pathway	2/92	72/6832	0.252871	0.64238	2	evm.TU.Contig1.231/evm.TU.Contig39.185
map04630	Jak-STAT signaling pathway	4/92	190/6832	0.252937	0.64238	4	evm.TU.Contig6.186/evm.TU.Contig7.672/evm.TU.Contig54.15/evm.TU.Contig1.231
map03430	Mismatch repair	1/92	23/6832	0.26826	0.646329	1	evm.TU.Contig15.134
map04110	Cell cycle	3/92	134/6832	0.26964	0.646329	3	evm.TU.Contig1.259/evm.TU.Contig1.256/evm.TU.Contig42.11
map04915	Estrogen signaling pathway	3/92	134/6832	0.26964	0.646329	3	evm.TU.Contig11.374/evm.TU.Contig1.231/evm.TU.Contig4.371
map00534	Glycosaminoglycan biosynthesis - heparan sulfate / heparin	1/92	24/6832	0.278147	0.646329	1	evm.TU.Contig32.55
map04614	Renin-angiotensin system	1/92	24/6832	0.278147	0.646329	1	evm.TU.Contig10.332
map04917	Prolactin signaling pathway	2/92	78/6832	0.282952	0.646329	2	evm.TU.Contig7.672/evm.TU.Contig1.231
map04510	Focal adhesion	4/92	201/6832	0.285894	0.646329	4	evm.TU.Contig1.231/evm.TU.Contig37.31/evm.TU.Contig41.266/evm.TU.Contig43.247
map04115	p53 signaling pathway	2/92	79/6832	0.287962	0.646329	2	evm.TU.Contig1.259/evm.TU.Contig32.23
map04210	Apoptosis	3/92	140/6832	0.291711	0.646329	3	evm.TU.Contig11.374/evm.TU.Contig1.231/evm.TU.Contig2.478
map00512	Mucin type O-glycan biosynthesis	1/92	26/6832	0.297526	0.646329	1	evm.TU.Contig29.95
map04371	Apelin signaling pathway	3/92	143/6832	0.302802	0.646329	3	evm.TU.Contig20.65/evm.TU.Contig11.374/evm.TU.Contig20.61
map03008	Ribosome biogenesis in eukaryotes	2/92	82/6832	0.302967	0.646329	2	evm.TU.Contig1.258/evm.TU.Contig32.94
map04710	Circadian rhythm	1/92	28/6832	0.31639	0.661241	1	evm.TU.Contig49.30
map04912	GnRH signaling pathway	2/92	87/6832	0.327851	0.661241	2	evm.TU.Contig11.374/evm.TU.Contig10.60
map00040	Pentose and glucuronate interconversions	1/92	30/6832	0.334753	0.661241	1	evm.TU.Contig12.305
map00052	Galactose metabolism	1/92	30/6832	0.334753	0.661241	1	evm.TU.Contig6.573
map00500	Starch and sucrose metabolism	1/92	30/6832	0.334753	0.661241	1	evm.TU.Contig6.573
map04966	Collecting duct acid secretion	1/92	30/6832	0.334753	0.661241	1	evm.TU.Contig41.203
map04658	Th1 and Th2 cell differentiation	2/92	92/6832	0.352504	0.679766	2	evm.TU.Contig30.44/evm.TU.Contig39.185
map04341	Hedgehog signaling pathway - fly	1/92	32/6832	0.352629	0.679766	1	evm.TU.Contig49.30
map04361	Axon regeneration	2/92	93/6832	0.3574	0.680763	2	evm.TU.Contig15.265/evm.TU.Contig1.231
map03030	DNA replication	1/92	34/6832	0.370028	0.686714	1	evm.TU.Contig15.134
map04130	SNARE interactions in vesicular transport	1/92	34/6832	0.370028	0.686714	1	evm.TU.Contig10.231
map04151	PI3K-Akt signaling pathway	6/92	367/6832	0.373401	0.686714	6	evm.TU.Contig40.186/evm.TU.Contig1.231/evm.TU.Contig12.377/evm.TU.Contig37.31/evm.TU.Contig41.266/evm.TU.Contig43.247
map04922	Glucagon signaling pathway	2/92	98/6832	0.381677	0.689607	2	evm.TU.Contig20.65/evm.TU.Contig11.374
map04960	Aldosterone-regulated sodium reabsorption	1/92	36/6832	0.386966	0.689607	1	evm.TU.Contig1.231
map04022	cGMP-PKG signaling pathway	3/92	166/6832	0.387904	0.689607	3	evm.TU.Contig20.65/evm.TU.Contig11.374/evm.TU.Contig39.185
map04713	Circadian entrainment	2/92	102/6832	0.400824	0.704745	2	evm.TU.Contig12.584/evm.TU.Contig11.374
map04650	Natural killer cell mediated cytotoxicity	2/92	110/6832	0.43827	0.753029	2	evm.TU.Contig1.231/evm.TU.Contig39.185
map04979	Cholesterol metabolism	1/92	43/6832	0.442775	0.753029	1	evm.TU.Contig26.71
map04725	Cholinergic synapse	2/92	111/6832	0.442864	0.753029	2	evm.TU.Contig11.374/evm.TU.Contig1.231
map03015	mRNA surveillance pathway	2/92	113/6832	0.451991	0.753029	2	evm.TU.Contig12.377/evm.TU.Contig39.107
map03013	RNA transport	3/92	185/6832	0.456482	0.753029	3	evm.TU.Contig9.154/evm.TU.Contig29.89/evm.TU.Contig39.107
map04724	Glutamatergic synapse	2/92	114/6832	0.456524	0.753029	2	evm.TU.Contig11.374/evm.TU.Contig43.137
map04670	Leukocyte transendothelial migration	2/92	118/6832	0.47444	0.774595	2	evm.TU.Contig1.231/evm.TU.Contig5.323
map00565	Ether lipid metabolism	1/92	49/6832	0.48659	0.777702	1	evm.TU.Contig22.690
map00970	Aminoacyl-tRNA biosynthesis	1/92	49/6832	0.48659	0.777702	1	evm.TU.Contig14.35
map04672	Intestinal immune network for IgA production	1/92	50/6832	0.493553	0.777702	1	evm.TU.Contig22.234
map04742	Taste transduction	1/92	51/6832	0.500423	0.777702	1	evm.TU.Contig4.371
map04380	Osteoclast differentiation	2/92	124/6832	0.500646	0.777702	2	evm.TU.Contig1.231/evm.TU.Contig39.185
map04270	Vascular smooth muscle contraction	2/92	126/6832	0.509197	0.781365	2	evm.TU.Contig11.374/evm.TU.Contig30.44
map00510	N-Glycan biosynthesis	1/92	53/6832	0.513888	0.781365	1	evm.TU.Contig15.120
map04926	Relaxin signaling pathway	2/92	128/6832	0.517654	0.781365	2	evm.TU.Contig1.231/evm.TU.Contig43.247
map04068	FoxO signaling pathway	2/92	132/6832	0.534281	0.791528	2	evm.TU.Contig1.231/evm.TU.Contig37.31
map04728	Dopaminergic synapse	2/92	132/6832	0.534281	0.791528	2	evm.TU.Contig11.374/evm.TU.Contig12.377
map04550	Signaling pathways regulating pluripotency of stem cells	2/92	136/6832	0.550519	0.808102	2	evm.TU.Contig1.231/evm.TU.Contig37.31
map04810	Regulation of actin cytoskeleton	3/92	215/6832	0.557624	0.81109	3	evm.TU.Contig1.231/evm.TU.Contig20.61/evm.TU.Contig24.276
map04060	Cytokine-cytokine receptor interaction	4/92	294/6832	0.563906	0.812837	4	evm.TU.Contig6.186/evm.TU.Contig54.15/evm.TU.Contig11.399/evm.TU.Contig22.234
map04072	Phospholipase D signaling pathway	2/92	142/6832	0.574135	0.817335	2	evm.TU.Contig1.231/evm.TU.Contig20.61
map04714	Thermogenesis	3/92	222/6832	0.579606	0.817335	3	evm.TU.Contig2.154/evm.TU.Contig40.186/evm.TU.Contig4.239
map04310	Wnt signaling pathway	2/92	145/6832	0.585606	0.817335	2	evm.TU.Contig49.30/evm.TU.Contig39.185
map02010	ABC transporters	1/92	65/6832	0.58746	0.817335	1	evm.TU.Contig15.295
map04113	Meiosis - yeast	1/92	66/6832	0.593069	0.818026	1	evm.TU.Contig12.377
map04920	Adipocytokine signaling pathway	1/92	68/6832	0.60406	0.818509	1	evm.TU.Contig30.44
map04261	Adrenergic signaling in cardiomyocytes	2/92	153/6832	0.61509	0.818509	2	evm.TU.Contig12.584/evm.TU.Contig12.377
map00010	Glycolysis / Gluconeogenesis	1/92	71/6832	0.62	0.818509	1	evm.TU.Contig6.573
map04918	Thyroid hormone synthesis	1/92	71/6832	0.62	0.818509	1	evm.TU.Contig11.374
map01130	Biosynthesis of antibiotics	3/92	236/6832	0.621502	0.818509	3	evm.TU.Contig6.573/evm.TU.Contig41.122/evm.TU.Contig3.30
map04610	Complement and coagulation cascades	1/92	72/6832	0.625171	0.818509	1	evm.TU.Contig41.266
map04921	Oxytocin signaling pathway	2/92	157/6832	0.629229	0.818509	2	evm.TU.Contig11.374/evm.TU.Contig39.185
map04971	Gastric acid secretion	1/92	74/6832	0.635305	0.818637	1	evm.TU.Contig11.374
map04520	Adherens junction	1/92	78/6832	0.654766	0.818637	1	evm.TU.Contig37.31
map04621	NOD-like receptor signaling pathway	2/92	166/6832	0.65958	0.818637	2	evm.TU.Contig11.374/evm.TU.Contig13.390
map04721	Synaptic vesicle cycle	1/92	80/6832	0.664108	0.818637	1	evm.TU.Contig41.203
map04061	Viral protein interaction with cytokine and cytokine receptor	1/92	82/6832	0.6732	0.818637	1	evm.TU.Contig54.15
map04146	Peroxisome	1/92	82/6832	0.6732	0.818637	1	evm.TU.Contig20.59
map04013	MAPK signaling pathway - fly	1/92	85/6832	0.686383	0.818637	1	evm.TU.Contig10.60
map04976	Bile secretion	1/92	85/6832	0.686383	0.818637	1	evm.TU.Contig15.295
map04012	ErbB signaling pathway	1/92	86/6832	0.690659	0.818637	1	evm.TU.Contig1.231
map04727	GABAergic synapse	1/92	86/6832	0.690659	0.818637	1	evm.TU.Contig4.371
map04512	ECM-receptor interaction	1/92	88/6832	0.69904	0.818637	1	evm.TU.Contig41.266
map04360	Axon guidance	2/92	180/6832	0.702851	0.818637	2	evm.TU.Contig1.231/evm.TU.Contig39.185
map04657	IL-17 signaling pathway	1/92	89/6832	0.703145	0.818637	1	evm.TU.Contig11.399
map04970	Salivary secretion	1/92	89/6832	0.703145	0.818637	1	evm.TU.Contig11.374
map04062	Chemokine signaling pathway	2/92	182/6832	0.708651	0.818637	2	evm.TU.Contig1.231/evm.TU.Contig43.137
map04540	Gap junction	1/92	91/6832	0.711191	0.818637	1	evm.TU.Contig11.374
map04350	TGF-beta signaling pathway	1/92	93/6832	0.719021	0.820263	1	evm.TU.Contig42.11
map04666	Fc gamma R-mediated phagocytosis	1/92	94/6832	0.722857	0.820263	1	evm.TU.Contig1.231
map04972	Pancreatic secretion	1/92	99/6832	0.741273	0.82754	1	evm.TU.Contig11.374
map04622	RIG-I-like receptor signaling pathway	1/92	101/6832	0.748296	0.82754	1	evm.TU.Contig2.478
map04740	Olfactory transduction	1/92	101/6832	0.748296	0.82754	1	evm.TU.Contig43.137
map04064	NF-kappa B signaling pathway	1/92	102/6832	0.751736	0.82754	1	evm.TU.Contig30.44
map04620	Toll-like receptor signaling pathway	1/92	103/6832	0.75513	0.82754	1	evm.TU.Contig1.231
map04928	Parathyroid hormone synthesis, secretion and action	1/92	107/6832	0.768252	0.836193	1	evm.TU.Contig11.374
map04726	Serotonergic synapse	1/92	114/6832	0.789564	0.853582	1	evm.TU.Contig11.374
map00190	Oxidative phosphorylation	1/92	124/6832	0.816687	0.876979	1	evm.TU.Contig41.203
map01200	Carbon metabolism	1/92	136/6832	0.844703	0.901016	1	evm.TU.Contig6.573
map04723	Retrograde endocannabinoid signaling	1/92	139/6832	0.851017	0.90174	1	evm.TU.Contig11.374
map00230	Purine metabolism	1/92	146/6832	0.86478	0.910295	1	evm.TU.Contig20.65
map04514	Cell adhesion molecules (CAMs)	1/92	151/6832	0.873834	0.913813	1	evm.TU.Contig19.47
map03040	Spliceosome	1/92	166/6832	0.897548	0.932221	1	evm.TU.Contig29.89
map04390	Hippo signaling pathway	1/92	170/6832	0.90309	0.932221	1	evm.TU.Contig49.30
map01120	Microbial metabolism in diverse environments	1/92	184/6832	0.920249	0.937833	1	evm.TU.Contig6.573
map04217	Necroptosis	1/92	184/6832	0.920249	0.937833	1	evm.TU.Contig8.561
map01110	Biosynthesis of secondary metabolites	3/92	419/6832	0.927695	0.939438	3	evm.TU.Contig6.573/evm.TU.Contig41.122/evm.TU.Contig3.30
map04020	Calcium signaling pathway	1/92	199/6832	0.935307	0.941189	1	evm.TU.Contig11.374
map04080	Neuroactive ligand-receptor interaction	1/92	304/6832	0.985248	0.985248	1	evm.TU.Contig4.371

## Sheet: S17
Table S17 KEGG enrichment of SNP ASE genes from Dorset Sheep of SNP ASE genes
ID	Description	GeneRatio	BgRatio	pvalue	padj	Count	geneID
map04068	FoxO signaling pathway	14/271	132/6832	0.000698169	0.0724636	14	evm.TU.Contig50.33/evm.TU.Contig13.446/evm.TU.Contig14.115/evm.TU.Contig18.167/evm.TU.Contig10.352/evm.TU.Contig22.35/evm.TU.Contig6.62/evm.TU.Contig11.510/evm.TU.Contig15.103/evm.TU.Contig16.1047/evm.TU.Contig33.94/evm.TU.Contig36.128/evm.TU.Contig45.30/evm.TU.Contig7.42
map04218	Cellular senescence	16/271	163/6832	0.000700131	0.0724636	16	evm.TU.Contig12.275/evm.TU.Contig7.147/evm.TU.Contig12.484/evm.TU.Contig13.446/evm.TU.Contig14.143/evm.TU.Contig10.352/evm.TU.Contig11.510/evm.TU.Contig15.103/evm.TU.Contig26.73/evm.TU.Contig27.170/evm.TU.Contig29.45/evm.TU.Contig3.39/evm.TU.Contig33.94/evm.TU.Contig36.128/evm.TU.Contig45.30/evm.TU.Contig5.479
map04621	NOD-like receptor signaling pathway	14/271	166/6832	0.00603344	0.271384	14	evm.TU.Contig1.419/evm.TU.Contig12.275/evm.TU.Contig20.278/evm.TU.Contig5.171/evm.TU.Contig7.147/evm.TU.Contig19.319/evm.TU.Contig32.74/evm.TU.Contig1.111/evm.TU.Contig11.273/evm.TU.Contig16.1047/evm.TU.Contig20.277/evm.TU.Contig33.94/evm.TU.Contig5.479/evm.TU.Contig7.42
map04722	Neurotrophin signaling pathway	11/271	116/6832	0.0060995	0.271384	11	evm.TU.Contig12.462/evm.TU.Contig5.537/evm.TU.Contig19.319/evm.TU.Contig13.446/evm.TU.Contig32.74/evm.TU.Contig10.352/evm.TU.Contig11.273/evm.TU.Contig14.284/evm.TU.Contig23.112/evm.TU.Contig33.94/evm.TU.Contig5.479
map04662	B cell receptor signaling pathway	8/271	72/6832	0.00732316	0.271384	8	evm.TU.Contig13.446/evm.TU.Contig17.84/evm.TU.Contig21.4/evm.TU.Contig25.64/evm.TU.Contig25.69/evm.TU.Contig31.91/evm.TU.Contig4.556/evm.TU.Contig5.479
map00760	Nicotinate and nicotinamide metabolism	5/271	32/6832	0.00790971	0.271384	5	evm.TU.Contig20.189/evm.TU.Contig5.91/evm.TU.Contig5.92/evm.TU.Contig1.242/evm.TU.Contig5.90
map04361	Axon regeneration	9/271	93/6832	0.0111139	0.271384	9	evm.TU.Contig12.462/evm.TU.Contig10.352/evm.TU.Contig11.273/evm.TU.Contig12.451/evm.TU.Contig1.473/evm.TU.Contig26.19/evm.TU.Contig33.94/evm.TU.Contig45.30/evm.TU.Contig7.71
map04142	Lysosome	11/271	126/6832	0.0111394	0.271384	11	evm.TU.Contig14.114/evm.TU.Contig12.273/evm.TU.Contig5.480/evm.TU.Contig36.97/evm.TU.Contig21.387/evm.TU.Contig26.195/evm.TU.Contig5.192/evm.TU.Contig14.218/evm.TU.Contig26.39/evm.TU.Contig32.324/evm.TU.Contig44.17
map04666	Fc gamma R-mediated phagocytosis	9/271	94/6832	0.011878	0.271384	9	evm.TU.Contig13.47/evm.TU.Contig4.697/evm.TU.Contig13.446/evm.TU.Contig11.273/evm.TU.Contig17.84/evm.TU.Contig21.4/evm.TU.Contig31.91/evm.TU.Contig3.433/evm.TU.Contig4.556
map04062	Chemokine signaling pathway	14/271	182/6832	0.0131104	0.271384	14	evm.TU.Contig3.267/evm.TU.Contig1.420/evm.TU.Contig39.159/evm.TU.Contig22.332/evm.TU.Contig32.168/evm.TU.Contig13.446/evm.TU.Contig12.259/evm.TU.Contig10.352/evm.TU.Contig22.35/evm.TU.Contig11.273/evm.TU.Contig1.806/evm.TU.Contig31.91/evm.TU.Contig3.433/evm.TU.Contig5.479
map04064	NF-kappa B signaling pathway	9/271	102/6832	0.0194727	0.346897	9	evm.TU.Contig20.278/evm.TU.Contig19.319/evm.TU.Contig32.74/evm.TU.Contig20.277/evm.TU.Contig21.4/evm.TU.Contig25.64/evm.TU.Contig39.145/evm.TU.Contig4.556/evm.TU.Contig5.479
map00561	Glycerolipid metabolism	7/271	71/6832	0.0218174	0.346897	7	evm.TU.Contig12.226/evm.TU.Contig3.545/evm.TU.Contig26.43/evm.TU.Contig26.67/evm.TU.Contig44.17/evm.TU.Contig5.146/evm.TU.Contig8.138
map00603	Glycosphingolipid biosynthesis - globo and isoglobo series	3/271	16/6832	0.0235593	0.346897	3	evm.TU.Contig36.97/evm.TU.Contig16.1072/evm.TU.Contig44.17
map04624	Toll and Imd signaling pathway	5/271	42/6832	0.0242611	0.346897	5	evm.TU.Contig20.278/evm.TU.Contig26.41/evm.TU.Contig20.277/evm.TU.Contig33.94/evm.TU.Contig5.479
map04120	Ubiquitin mediated proteolysis	11/271	142/6832	0.0251375	0.346897	11	evm.TU.Contig26.4/evm.TU.Contig26.5/evm.TU.Contig20.278/evm.TU.Contig32.74/evm.TU.Contig16.5/evm.TU.Contig13.189/evm.TU.Contig20.277/evm.TU.Contig33.185/evm.TU.Contig3.470/evm.TU.Contig42.17/evm.TU.Contig5.259
map04138	Autophagy - yeast	7/271	76/6832	0.0303906	0.359617	7	evm.TU.Contig12.417/evm.TU.Contig25.210/evm.TU.Contig50.27/evm.TU.Contig1.470/evm.TU.Contig16.1047/evm.TU.Contig4.550/evm.TU.Contig7.42
map04725	Cholinergic synapse	9/271	111/6832	0.0316546	0.359617	9	evm.TU.Contig9.519/evm.TU.Contig1.420/evm.TU.Contig5.537/evm.TU.Contig22.332/evm.TU.Contig7.147/evm.TU.Contig19.319/evm.TU.Contig13.446/evm.TU.Contig12.259/evm.TU.Contig23.112
map00120	Primary bile acid biosynthesis	3/271	18/6832	0.0323911	0.359617	3	evm.TU.Contig39.132/evm.TU.Contig17.337/evm.TU.Contig17.338
map04664	Fc epsilon RI signaling pathway	6/271	61/6832	0.0330084	0.359617	6	evm.TU.Contig13.446/evm.TU.Contig17.84/evm.TU.Contig21.4/evm.TU.Contig31.91/evm.TU.Contig33.94/evm.TU.Contig4.556
map00600	Sphingolipid metabolism	5/271	47/6832	0.0373299	0.373506	5	evm.TU.Contig45.25/evm.TU.Contig32.324/evm.TU.Contig44.17/evm.TU.Contig4.550/evm.TU.Contig4.630
map04922	Glucagon signaling pathway	8/271	98/6832	0.0401199	0.373506	8	evm.TU.Contig5.537/evm.TU.Contig7.147/evm.TU.Contig50.33/evm.TU.Contig13.446/evm.TU.Contig11.309/evm.TU.Contig15.103/evm.TU.Contig23.112/evm.TU.Contig25.76
map04066	HIF-1 signaling pathway	9/271	116/6832	0.0403319	0.373506	9	evm.TU.Contig5.537/evm.TU.Contig19.319/evm.TU.Contig13.446/evm.TU.Contig22.35/evm.TU.Contig33.209/evm.TU.Contig11.309/evm.TU.Contig23.112/evm.TU.Contig26.73/evm.TU.Contig5.479
map04212	Longevity regulating pathway - worm	6/271	65/6832	0.0431354	0.373506	6	evm.TU.Contig13.446/evm.TU.Contig10.352/evm.TU.Contig16.1047/evm.TU.Contig33.94/evm.TU.Contig45.30/evm.TU.Contig7.42
map04550	Signaling pathways regulating pluripotency of stem cells	10/271	136/6832	0.043305	0.373506	10	evm.TU.Contig5.276/evm.TU.Contig26.40/evm.TU.Contig13.446/evm.TU.Contig36.247/evm.TU.Contig22.35/evm.TU.Contig11.470/evm.TU.Contig2.80/evm.TU.Contig33.94/evm.TU.Contig36.128/evm.TU.Contig5.273
map04071	Sphingolipid signaling pathway	9/271	120/6832	0.048341	0.395655	9	evm.TU.Contig19.319/evm.TU.Contig13.446/evm.TU.Contig45.25/evm.TU.Contig32.324/evm.TU.Contig33.94/evm.TU.Contig43.224/evm.TU.Contig45.30/evm.TU.Contig4.550/evm.TU.Contig5.479
		218
map04013	MAPK signaling pathway - fly	7/271	85/6832	0.0510088	0.395655	7	evm.TU.Contig1.394/evm.TU.Contig32.74/evm.TU.Contig12.451/evm.TU.Contig1.409/evm.TU.Contig27.170/evm.TU.Contig33.94/evm.TU.Contig42.4
map00220	Arginine biosynthesis	3/271	22/6832	0.0544643	0.395655	3	evm.TU.Contig23.50/evm.TU.Contig12.416/evm.TU.Contig48.151
map04640	Hematopoietic cell lineage	7/271	87/6832	0.0565537	0.395655	7	evm.TU.Contig5.91/evm.TU.Contig18.167/evm.TU.Contig27.207/evm.TU.Contig32.84/evm.TU.Contig41.267/evm.TU.Contig21.4/evm.TU.Contig5.90
map00190	Oxidative phosphorylation	9/271	124/6832	0.0573413	0.395655	9	evm.TU.Contig30.52/evm.TU.Contig6.47/evm.TU.Contig1.424/evm.TU.Contig20.204/evm.TU.Contig12.409/evm.TU.Contig14.218/evm.TU.Contig17.36/evm.TU.Contig22.177/evm.TU.Contig6.170
map04380	Osteoclast differentiation	9/271	124/6832	0.0573413	0.395655	9	evm.TU.Contig13.446/evm.TU.Contig13.140/evm.TU.Contig32.74/evm.TU.Contig35.162/evm.TU.Contig11.510/evm.TU.Contig25.64/evm.TU.Contig33.94/evm.TU.Contig4.556/evm.TU.Contig5.479
map00511	Other glycan degradation	3/271	23/6832	0.0608618	0.397384	3	evm.TU.Contig5.480/evm.TU.Contig36.97/evm.TU.Contig26.195
map04217	Necroptosis	12/271	184/6832	0.0614313	0.397384	12	evm.TU.Contig12.275/evm.TU.Contig23.50/evm.TU.Contig20.278/evm.TU.Contig5.537/evm.TU.Contig19.319/evm.TU.Contig14.143/evm.TU.Contig22.35/evm.TU.Contig19.322/evm.TU.Contig20.277/evm.TU.Contig23.112/evm.TU.Contig29.45/evm.TU.Contig32.324
map04926	Relaxin signaling pathway	9/271	128/6832	0.0673617	0.422541	9	evm.TU.Contig1.420/evm.TU.Contig32.168/evm.TU.Contig13.446/evm.TU.Contig12.259/evm.TU.Contig33.209/evm.TU.Contig11.510/evm.TU.Contig33.94/evm.TU.Contig36.128/evm.TU.Contig5.479
map04139	Mitophagy - yeast	3/271	25/6832	0.0746466	0.454466	3	evm.TU.Contig16.1047/evm.TU.Contig33.94/evm.TU.Contig7.42
map04728	Dopaminergic synapse	9/271	132/6832	0.0784212	0.463805	9	evm.TU.Contig1.420/evm.TU.Contig5.537/evm.TU.Contig5.290/evm.TU.Contig7.147/evm.TU.Contig13.446/evm.TU.Contig12.259/evm.TU.Contig23.112/evm.TU.Contig33.94/evm.TU.Contig43.224
map04151	PI3K-Akt signaling pathway	20/271	367/6832	0.0911874	0.518159	20	evm.TU.Contig1.420/evm.TU.Contig22.332/evm.TU.Contig19.319/evm.TU.Contig13.446/evm.TU.Contig12.259/evm.TU.Contig18.167/evm.TU.Contig3.159/evm.TU.Contig10.352/evm.TU.Contig33.209/evm.TU.Contig21.4/evm.TU.Contig25.69/evm.TU.Contig26.73/evm.TU.Contig3.39/evm.TU.Contig40.101/evm.TU.Contig43.224/evm.TU.Contig45.30/evm.TU.Contig4.556/evm.TU.Contig5.479/evm.TU.Contig6.175/evm.TU.Contig7.589
map04115	p53 signaling pathway	6/271	79/6832	0.0926178	0.518159	6	evm.TU.Contig19.319/evm.TU.Contig27.152/evm.TU.Contig13.189/evm.TU.Contig21.27/evm.TU.Contig3.39/evm.TU.Contig45.30
map04723	Retrograde endocannabinoid signaling	9/271	139/6832	0.100295	0.546346	9	evm.TU.Contig1.420/evm.TU.Contig7.147/evm.TU.Contig12.259/evm.TU.Contig6.47/evm.TU.Contig11.306/evm.TU.Contig1.424/evm.TU.Contig17.36/evm.TU.Contig33.94/evm.TU.Contig6.170
map04371	Apelin signaling pathway	9/271	143/6832	0.114225	0.58298	9	evm.TU.Contig1.420/evm.TU.Contig22.332/evm.TU.Contig7.147/evm.TU.Contig50.33/evm.TU.Contig13.446/evm.TU.Contig12.259/evm.TU.Contig16.1047/evm.TU.Contig36.128/evm.TU.Contig7.42
map04211	Longevity regulating pathway	6/271	84/6832	0.11555	0.58298	6	evm.TU.Contig50.33/evm.TU.Contig13.446/evm.TU.Contig10.352/evm.TU.Contig15.103/evm.TU.Contig26.73/evm.TU.Contig5.479
map04010	MAPK signaling pathway	16/271	292/6832	0.117633	0.58298	16	evm.TU.Contig12.354/evm.TU.Contig32.168/evm.TU.Contig13.446/evm.TU.Contig1.513/evm.TU.Contig3.159/evm.TU.Contig32.74/evm.TU.Contig1.251/evm.TU.Contig14.141/evm.TU.Contig33.209/evm.TU.Contig11.510/evm.TU.Contig1.473/evm.TU.Contig33.94/evm.TU.Contig5.479/evm.TU.Contig7.589/evm.TU.Contig7.635/evm.TU.Contig7.71
map04750	Inflammatory mediator regulation of TRP channels	7/271	104/6832	0.118286	0.58298	7	evm.TU.Contig5.537/evm.TU.Contig7.147/evm.TU.Contig1.513/evm.TU.Contig11.273/evm.TU.Contig23.112/evm.TU.Contig33.94/evm.TU.Contig12.364
map04340	Hedgehog signaling pathway	4/271	48/6832	0.121436	0.584585	4	evm.TU.Contig32.168/evm.TU.Contig19.319/evm.TU.Contig6.530/evm.TU.Contig4.516
map00270	Cysteine and methionine metabolism	4/271	49/6832	0.128358	0.594221	4	evm.TU.Contig17.435/evm.TU.Contig32.86/evm.TU.Contig3.467/evm.TU.Contig5.161
map00604	Glycosphingolipid biosynthesis - ganglio series	2/271	16/6832	0.130695	0.594221	2	evm.TU.Contig36.97/evm.TU.Contig16.1072
map04215	Apoptosis - multiple species	3/271	32/6832	0.132049	0.594221	3	evm.TU.Contig20.278/evm.TU.Contig19.319/evm.TU.Contig20.277
map04659	Th17 cell differentiation	7/271	108/6832	0.136496	0.601164	7	evm.TU.Contig1.75/evm.TU.Contig1.513/evm.TU.Contig22.35/evm.TU.Contig11.510/evm.TU.Contig33.94/evm.TU.Contig36.128/evm.TU.Contig5.479
map01040	Biosynthesis of unsaturated fatty acids	3/271	34/6832	0.150639	0.636371	3	evm.TU.Contig17.337/evm.TU.Contig17.338/evm.TU.Contig6.171
map04130	SNARE interactions in vesicular transport	3/271	34/6832	0.150639	0.636371	3	evm.TU.Contig22.328/evm.TU.Contig12.417/evm.TU.Contig25.210
map00510	N-Glycan biosynthesis	4/271	53/6832	0.157599	0.651521	4	evm.TU.Contig11.26/evm.TU.Contig2.586/evm.TU.Contig1.494/evm.TU.Contig5.293
map04014	Ras signaling pathway	13/271	241/6832	0.16052	0.651521	13	evm.TU.Contig1.420/evm.TU.Contig13.446/evm.TU.Contig12.259/evm.TU.Contig3.159/evm.TU.Contig1.251/evm.TU.Contig33.209/evm.TU.Contig13.138/evm.TU.Contig1.806/evm.TU.Contig2.550/evm.TU.Contig27.170/evm.TU.Contig3.402/evm.TU.Contig42.4/evm.TU.Contig5.479
map04971	Gastric acid secretion	5/271	74/6832	0.169392	0.666933	5	evm.TU.Contig5.537/evm.TU.Contig7.147/evm.TU.Contig12.564/evm.TU.Contig9.44/evm.TU.Contig23.112
map04921	Oxytocin signaling pathway	9/271	157/6832	0.170761	0.666933	9	evm.TU.Contig5.537/evm.TU.Contig22.332/evm.TU.Contig7.147/evm.TU.Contig50.33/evm.TU.Contig5.91/evm.TU.Contig1.111/evm.TU.Contig23.112/evm.TU.Contig5.90/evm.TU.Contig7.718
map04150	mTOR signaling pathway	9/271	158/6832	0.175233	0.667152	9	evm.TU.Contig39.56/evm.TU.Contig13.446/evm.TU.Contig11.91/evm.TU.Contig24.703/evm.TU.Contig12.409/evm.TU.Contig14.497/evm.TU.Contig26.73/evm.TU.Contig2.80/evm.TU.Contig45.30
map04530	Tight junction	10/271	180/6832	0.177263	0.667152	10	evm.TU.Contig12.408/evm.TU.Contig1.75/evm.TU.Contig6.308/evm.TU.Contig50.33/evm.TU.Contig50.27/evm.TU.Contig14.141/evm.TU.Contig17.393/evm.TU.Contig1.806/evm.TU.Contig3.433/evm.TU.Contig42.101
map04917	Prolactin signaling pathway	5/271	78/6832	0.196584	0.719857	5	evm.TU.Contig13.446/evm.TU.Contig10.352/evm.TU.Contig22.35/evm.TU.Contig33.94/evm.TU.Contig5.479
map04625	C-type lectin receptor signaling pathway	6/271	99/6832	0.198915	0.719857	6	evm.TU.Contig7.147/evm.TU.Contig13.446/evm.TU.Contig11.273/evm.TU.Contig33.94/evm.TU.Contig4.556/evm.TU.Contig5.479
map03060	Protein export	2/271	21/6832	0.201699	0.719857	2	evm.TU.Contig3.260/evm.TU.Contig32.117
map04015	Rap1 signaling pathway	11/271	209/6832	0.207286	0.727256	11	evm.TU.Contig12.454/evm.TU.Contig13.446/evm.TU.Contig3.159/evm.TU.Contig14.141/evm.TU.Contig33.209/evm.TU.Contig1.806/evm.TU.Contig2.550/evm.TU.Contig31.91/evm.TU.Contig33.94/evm.TU.Contig3.402/evm.TU.Contig6.582
map00670	One carbon pool by folate	2/271	22/6832	0.216423	0.736695	2	evm.TU.Contig12.387/evm.TU.Contig5.213
map00250	Alanine, aspartate and glutamate metabolism	3/271	41/6832	0.221105	0.736695	3	evm.TU.Contig23.50/evm.TU.Contig48.151/evm.TU.Contig13.450
map04152	AMPK signaling pathway	7/271	124/6832	0.221318	0.736695	7	evm.TU.Contig50.33/evm.TU.Contig13.446/evm.TU.Contig10.352/evm.TU.Contig15.103/evm.TU.Contig26.73/evm.TU.Contig43.224/evm.TU.Contig5.374
map00564	Glycerophospholipid metabolism	6/271	103/6832	0.224211	0.736695	6	evm.TU.Contig26.43/evm.TU.Contig2.649/evm.TU.Contig26.67/evm.TU.Contig5.146/evm.TU.Contig8.138/evm.TU.Contig9.74
map04213	Longevity regulating pathway - multiple species	4/271	62/6832	0.230814	0.737748	4	evm.TU.Contig50.33/evm.TU.Contig13.446/evm.TU.Contig10.352/evm.TU.Contig15.103
map04611	Platelet activation	7/271	127/6832	0.239006	0.737748	7	evm.TU.Contig22.332/evm.TU.Contig7.147/evm.TU.Contig13.446/evm.TU.Contig32.226/evm.TU.Contig33.94/evm.TU.Contig4.556/evm.TU.Contig7.718
map04137	Mitophagy - animal	4/271	63/6832	0.239436	0.737748	4	evm.TU.Contig1.419/evm.TU.Contig10.352/evm.TU.Contig16.1047/evm.TU.Contig7.42
map01230	Biosynthesis of amino acids	5/271	84/6832	0.239903	0.737748	5	evm.TU.Contig17.435/evm.TU.Contig12.416/evm.TU.Contig48.151/evm.TU.Contig25.61/evm.TU.Contig25.76
map04979	Cholesterol metabolism	3/271	43/6832	0.242352	0.737748	3	evm.TU.Contig12.226/evm.TU.Contig2.126/evm.TU.Contig39.139
map01212	Fatty acid metabolism	4/271	64/6832	0.248131	0.744394	4	evm.TU.Contig17.337/evm.TU.Contig26.15/evm.TU.Contig17.338/evm.TU.Contig6.171
map04727	GABAergic synapse	5/271	86/6832	0.254894	0.753757	5	evm.TU.Contig1.420/evm.TU.Contig12.259/evm.TU.Contig12.406/evm.TU.Contig16.1047/evm.TU.Contig7.42
map04261	Adrenergic signaling in cardiomyocytes	8/271	153/6832	0.26133	0.754616	8	evm.TU.Contig5.537/evm.TU.Contig22.332/evm.TU.Contig19.319/evm.TU.Contig13.446/evm.TU.Contig23.112/evm.TU.Contig33.94/evm.TU.Contig43.224/evm.TU.Contig6.143
map04912	GnRH signaling pathway	5/271	87/6832	0.262475	0.754616	5	evm.TU.Contig5.537/evm.TU.Contig7.147/evm.TU.Contig11.273/evm.TU.Contig23.112/evm.TU.Contig33.94
map04510	Focal adhesion	10/271	201/6832	0.275387	0.771894	10	evm.TU.Contig20.278/evm.TU.Contig19.319/evm.TU.Contig13.446/evm.TU.Contig3.159/evm.TU.Contig33.209/evm.TU.Contig20.277/evm.TU.Contig31.91/evm.TU.Contig40.101/evm.TU.Contig45.30/evm.TU.Contig7.718
map00512	Mucin type O-glycan biosynthesis	2/271	26/6832	0.275943	0.771894	2	evm.TU.Contig59.4/evm.TU.Contig16.1072
map04920	Adipocytokine signaling pathway	4/271	68/6832	0.28353	0.782543	4	evm.TU.Contig50.33/evm.TU.Contig13.446/evm.TU.Contig22.35/evm.TU.Contig5.479
map03022	Basal transcription factors	3/271	48/6832	0.296653	0.797633	3	evm.TU.Contig26.102/evm.TU.Contig2.843/evm.TU.Contig19.114
map04320	Dorso-ventral axis formation	2/271	28/6832	0.305707	0.797633	2	evm.TU.Contig27.170/evm.TU.Contig5.95
map04710	Circadian rhythm	2/271	28/6832	0.305707	0.797633	2	evm.TU.Contig5.290/evm.TU.Contig50.33
map03013	RNA transport	9/271	185/6832	0.312755	0.797633	9	evm.TU.Contig22.146/evm.TU.Contig28.210/evm.TU.Contig11.91/evm.TU.Contig1.360/evm.TU.Contig11.307/evm.TU.Contig13.122/evm.TU.Contig26.73/evm.TU.Contig43.277/evm.TU.Contig6.67
map00562	Inositol phosphate metabolism	4/271	72/6832	0.319624	0.797633	4	evm.TU.Contig4.533/evm.TU.Contig11.102/evm.TU.Contig17.84/evm.TU.Contig45.30
map04140	Autophagy - animal	7/271	140/6832	0.320071	0.797633	7	evm.TU.Contig19.319/evm.TU.Contig13.446/evm.TU.Contig32.74/evm.TU.Contig11.273/evm.TU.Contig16.1047/evm.TU.Contig45.30/evm.TU.Contig7.42
map04210	Apoptosis	7/271	140/6832	0.320071	0.797633	7	evm.TU.Contig20.278/evm.TU.Contig7.147/evm.TU.Contig19.319/evm.TU.Contig13.446/evm.TU.Contig21.387/evm.TU.Contig20.277/evm.TU.Contig5.479
map00520	Amino sugar and nucleotide sugar metabolism	3/271	51/6832	0.329615	0.797633	3	evm.TU.Contig36.97/evm.TU.Contig24.510/evm.TU.Contig41.97
map04330	Notch signaling pathway	3/271	51/6832	0.329615	0.797633	3	evm.TU.Contig12.462/evm.TU.Contig20.261/evm.TU.Contig12.464
map04072	Phospholipase D signaling pathway	7/271	142/6832	0.332998	0.797633	7	evm.TU.Contig22.332/evm.TU.Contig40.162/evm.TU.Contig13.446/evm.TU.Contig21.4/evm.TU.Contig2.550/evm.TU.Contig3.402/evm.TU.Contig4.556
map00790	Folate biosynthesis	2/271	30/6832	0.335237	0.797633	2	evm.TU.Contig20.200/evm.TU.Contig12.406
map04966	Collecting duct acid secretion	2/271	30/6832	0.335237	0.797633	2	evm.TU.Contig12.409/evm.TU.Contig14.218
map00330	Arginine and proline metabolism	3/271	52/6832	0.340608	0.801203	3	evm.TU.Contig12.416/evm.TU.Contig12.347/evm.TU.Contig25.61
map04745	Phototransduction - fly	2/271	31/6832	0.349868	0.801924	2	evm.TU.Contig5.537/evm.TU.Contig23.112
map04310	Wnt signaling pathway	7/271	145/6832	0.352524	0.801924	7	evm.TU.Contig12.462/evm.TU.Contig5.537/evm.TU.Contig12.345/evm.TU.Contig36.247/evm.TU.Contig1.409/evm.TU.Contig23.112/evm.TU.Contig2.80
map04114	Oocyte meiosis	6/271	122/6832	0.354936	0.801924	6	evm.TU.Contig5.537/evm.TU.Contig7.147/evm.TU.Contig23.112/evm.TU.Contig33.94/evm.TU.Contig43.224/evm.TU.Contig5.95
map04070	Phosphatidylinositol signaling system	5/271	99/6832	0.356411	0.801924	5	evm.TU.Contig4.533/evm.TU.Contig7.147/evm.TU.Contig11.102/evm.TU.Contig17.84/evm.TU.Contig45.30
map04341	Hedgehog signaling pathway - fly	2/271	32/6832	0.36439	0.811061	2	evm.TU.Contig6.530/evm.TU.Contig4.516
map04370	VEGF signaling pathway	3/271	55/6832	0.37348	0.822451	3	evm.TU.Contig13.446/evm.TU.Contig33.209/evm.TU.Contig33.94
map04714	Thermogenesis	10/271	222/6832	0.385964	0.837204	10	evm.TU.Contig50.33/evm.TU.Contig30.52/evm.TU.Contig6.47/evm.TU.Contig1.424/evm.TU.Contig20.204/evm.TU.Contig17.36/evm.TU.Contig22.177/evm.TU.Contig33.94/evm.TU.Contig6.170/evm.TU.Contig9.66
map04620	Toll-like receptor signaling pathway	5/271	103/6832	0.388269	0.837204	5	evm.TU.Contig13.446/evm.TU.Contig32.74/evm.TU.Contig33.94/evm.TU.Contig39.145/evm.TU.Contig5.479
map00020	Citrate cycle (TCA cycle)	2/271	34/6832	0.393046	0.838768	2	evm.TU.Contig20.204/evm.TU.Contig11.309
map04136	Autophagy - other	2/271	35/6832	0.407156	0.858493	2	evm.TU.Contig16.1047/evm.TU.Contig7.42
map04146	Peroxisome	4/271	82/6832	0.410584	0.858493	4	evm.TU.Contig39.132/evm.TU.Contig41.136/evm.TU.Contig17.337/evm.TU.Contig17.338
map04660	T cell receptor signaling pathway	5/271	107/6832	0.420036	0.860865	5	evm.TU.Contig13.47/evm.TU.Contig13.446/evm.TU.Contig31.91/evm.TU.Contig33.94/evm.TU.Contig5.479
map04928	Parathyroid hormone synthesis, secretion and action	5/271	107/6832	0.420036	0.860865	5	evm.TU.Contig32.168/evm.TU.Contig37.59/evm.TU.Contig7.147/evm.TU.Contig19.319/evm.TU.Contig6.86
map00533	Glycosaminoglycan biosynthesis - keratan sulfate	1/271	14/6832	0.432885	0.863623	1	evm.TU.Contig16.1072
map04024	cAMP signaling pathway	10/271	231/6832	0.434741	0.863623	10	evm.TU.Contig5.537/evm.TU.Contig13.446/evm.TU.Contig4.516/evm.TU.Contig15.301/evm.TU.Contig1.806/evm.TU.Contig23.112/evm.TU.Contig31.91/evm.TU.Contig5.479/evm.TU.Contig6.86/evm.TU.Contig7.718
map04144	Endocytosis	11/271	256/6832	0.436937	0.863623	11	evm.TU.Contig32.168/evm.TU.Contig40.162/evm.TU.Contig32.74/evm.TU.Contig11.510/evm.TU.Contig19.322/evm.TU.Contig2.126/evm.TU.Contig26.19/evm.TU.Contig32.197/evm.TU.Contig3.433/evm.TU.Contig36.128/evm.TU.Contig9.223
map04720	Long-term potentiation	3/271	61/6832	0.43807	0.863623	3	evm.TU.Contig5.537/evm.TU.Contig7.147/evm.TU.Contig23.112
map04012	ErbB signaling pathway	4/271	86/6832	0.446444	0.871829	4	evm.TU.Contig5.537/evm.TU.Contig13.446/evm.TU.Contig23.112/evm.TU.Contig26.73
map03015	mRNA surveillance pathway	5/271	113/6832	0.467098	0.898072	5	evm.TU.Contig13.141/evm.TU.Contig32.103/evm.TU.Contig43.224/evm.TU.Contig43.277/evm.TU.Contig6.67
map00310	Lysine degradation	3/271	64/6832	0.469441	0.898072	3	evm.TU.Contig26.66/evm.TU.Contig50.30/evm.TU.Contig7.531
map04970	Salivary secretion	4/271	89/6832	0.472898	0.898072	4	evm.TU.Contig7.147/evm.TU.Contig5.91/evm.TU.Contig5.92/evm.TU.Contig5.90
map04113	Meiosis - yeast	3/271	66/6832	0.489916	0.917809	3	evm.TU.Contig4.522/evm.TU.Contig31.69/evm.TU.Contig43.224
map00061	Fatty acid biosynthesis	1/271	17/6832	0.497866	0.917809	1	evm.TU.Contig26.15
map04914	Progesterone-mediated oocyte maturation	4/271	92/6832	0.498872	0.917809	4	evm.TU.Contig13.446/evm.TU.Contig33.94/evm.TU.Contig49.31/evm.TU.Contig5.95
map00513	Various types of N-glycan biosynthesis	2/271	43/6832	0.513599	0.917809	2	evm.TU.Contig36.97/evm.TU.Contig11.26
map00450	Selenocompound metabolism	1/271	18/6832	0.517834	0.917809	1	evm.TU.Contig17.435
map04141	Protein processing in endoplasmic reticulum	7/271	172/6832	0.527635	0.917809	7	evm.TU.Contig26.14/evm.TU.Contig13.132/evm.TU.Contig19.319/evm.TU.Contig2.856/evm.TU.Contig11.26/evm.TU.Contig11.91/evm.TU.Contig25.117
map04668	TNF signaling pathway	5/271	121/6832	0.527884	0.917809	5	evm.TU.Contig20.278/evm.TU.Contig13.446/evm.TU.Contig20.277/evm.TU.Contig33.94/evm.TU.Contig5.479
map04020	Calcium signaling pathway	8/271	199/6832	0.536475	0.917809	8	evm.TU.Contig5.537/evm.TU.Contig7.147/evm.TU.Contig5.91/evm.TU.Contig21.4/evm.TU.Contig23.112/evm.TU.Contig29.45/evm.TU.Contig32.226/evm.TU.Contig5.90
map03420	Nucleotide excision repair	2/271	45/6832	0.538194	0.917809	2	evm.TU.Contig2.843/evm.TU.Contig42.17
map04925	Aldosterone synthesis and secretion	4/271	98/6832	0.549072	0.917809	4	evm.TU.Contig5.537/evm.TU.Contig7.147/evm.TU.Contig23.112/evm.TU.Contig7.589
map04972	Pancreatic secretion	4/271	99/6832	0.557184	0.917809	4	evm.TU.Contig7.147/evm.TU.Contig5.91/evm.TU.Contig5.92/evm.TU.Contig5.90
map00531	Glycosaminoglycan degradation	1/271	21/6832	0.573113	0.917809	1	evm.TU.Contig36.97
map04622	RIG-I-like receptor signaling pathway	4/271	101/6832	0.573171	0.917809	4	evm.TU.Contig32.74/evm.TU.Contig2.681/evm.TU.Contig33.94/evm.TU.Contig5.479
map00260	Glycine, serine and threonine metabolism	2/271	48/6832	0.573454	0.917809	2	evm.TU.Contig17.435/evm.TU.Contig25.76
map03050	Proteasome	2/271	48/6832	0.573454	0.917809	2	evm.TU.Contig12.335/evm.TU.Contig11.330
map04713	Circadian entrainment	4/271	102/6832	0.581044	0.917809	4	evm.TU.Contig1.420/evm.TU.Contig5.537/evm.TU.Contig12.259/evm.TU.Contig23.112
map00515	Mannose type O-glycan biosynthesis	1/271	22/6832	0.590098	0.917809	1	evm.TU.Contig8.678
map00563	Glycosylphosphatidylinositol (GPI)-anchor biosynthesis	1/271	22/6832	0.590098	0.917809	1	evm.TU.Contig12.415
map00910	Nitrogen metabolism	1/271	22/6832	0.590098	0.917809	1	evm.TU.Contig23.50
map04111	Cell cycle - yeast	3/271	77/6832	0.594854	0.917809	3	evm.TU.Contig4.522/evm.TU.Contig31.69/evm.TU.Contig41.276
map00240	Pyrimidine metabolism	2/271	50/6832	0.595856	0.917809	2	evm.TU.Contig26.192/evm.TU.Contig3.21
map03460	Fanconi anemia pathway	2/271	50/6832	0.595856	0.917809	2	evm.TU.Contig27.102/evm.TU.Contig11.485
map04672	Intestinal immune network for IgA production	2/271	50/6832	0.595856	0.917809	2	evm.TU.Contig21.4/evm.TU.Contig39.145
map01130	Biosynthesis of antibiotics	9/271	236/6832	0.597368	0.917809	9	evm.TU.Contig5.283/evm.TU.Contig17.435/evm.TU.Contig12.416/evm.TU.Contig20.204/evm.TU.Contig24.510/evm.TU.Contig48.151/evm.TU.Contig11.309/evm.TU.Contig25.76/evm.TU.Contig31.67
map01110	Biosynthesis of secondary metabolites	16/271	419/6832	0.601347	0.917809	16	evm.TU.Contig5.283/evm.TU.Contig12.416/evm.TU.Contig1.741/evm.TU.Contig20.204/evm.TU.Contig24.510/evm.TU.Contig26.43/evm.TU.Contig48.151/evm.TU.Contig11.309/evm.TU.Contig25.61/evm.TU.Contig25.76/evm.TU.Contig2.649/evm.TU.Contig26.67/evm.TU.Contig31.67/evm.TU.Contig5.146/evm.TU.Contig6.171/evm.TU.Contig8.138
map04520	Adherens junction	3/271	78/6832	0.603677	0.917809	3	evm.TU.Contig11.510/evm.TU.Contig3.433/evm.TU.Contig36.128
map03430	Mismatch repair	1/271	23/6832	0.60641	0.917809	1	evm.TU.Contig11.485
map03320	PPAR signaling pathway	3/271	79/6832	0.612373	0.917809	3	evm.TU.Contig17.337/evm.TU.Contig17.338/evm.TU.Contig39.139
map04915	Estrogen signaling pathway	5/271	134/6832	0.619453	0.917809	5	evm.TU.Contig7.147/evm.TU.Contig19.319/evm.TU.Contig13.446/evm.TU.Contig9.142/evm.TU.Contig11.273
map04391	Hippo signaling pathway - fly	3/271	80/6832	0.62094	0.917809	3	evm.TU.Contig19.27/evm.TU.Contig12.408/evm.TU.Contig23.11
map00514	Other types of O-glycan biosynthesis	1/271	24/6832	0.622075	0.917809	1	evm.TU.Contig1.494
map04810	Regulation of actin cytoskeleton	8/271	215/6832	0.625174	0.917809	8	evm.TU.Contig4.697/evm.TU.Contig36.247/evm.TU.Contig1.806/evm.TU.Contig31.91/evm.TU.Contig3.433/evm.TU.Contig40.101/evm.TU.Contig4.536/evm.TU.Contig7.718
map04964	Proximal tubule bicarbonate reclamation	1/271	26/6832	0.651565	0.949817	1	evm.TU.Contig23.50
map04724	Glutamatergic synapse	4/271	114/6832	0.668682	0.958525	4	evm.TU.Contig1.420/evm.TU.Contig7.147/evm.TU.Contig12.259/evm.TU.Contig6.62
map04390	Hippo signaling pathway	6/271	170/6832	0.673142	0.958525	6	evm.TU.Contig12.408/evm.TU.Contig36.247/evm.TU.Contig11.510/evm.TU.Contig17.393/evm.TU.Contig2.80/evm.TU.Contig36.128
map00680	Methane metabolism	1/271	28/6832	0.678763	0.958525	1	evm.TU.Contig25.76
map00062	Fatty acid elongation	1/271	29/6832	0.691558	0.958525	1	evm.TU.Contig6.171
map03020	RNA polymerase	1/271	29/6832	0.691558	0.958525	1	evm.TU.Contig5.271
map04657	IL-17 signaling pathway	3/271	89/6832	0.692182	0.958525	3	evm.TU.Contig32.74/evm.TU.Contig33.94/evm.TU.Contig5.479
map00230	Purine metabolism	5/271	146/6832	0.693979	0.958525	5	evm.TU.Contig5.283/evm.TU.Contig10.212/evm.TU.Contig13.450/evm.TU.Contig33.228/evm.TU.Contig6.86
map04670	Leukocyte transendothelial migration	4/271	118/6832	0.694948	0.958525	4	evm.TU.Contig13.140/evm.TU.Contig31.91/evm.TU.Contig33.94/evm.TU.Contig42.101
map00052	Galactose metabolism	1/271	30/6832	0.703844	0.958525	1	evm.TU.Contig44.17
map00500	Starch and sucrose metabolism	1/271	30/6832	0.703844	0.958525	1	evm.TU.Contig1.741
map04658	Th1 and Th2 cell differentiation	3/271	92/6832	0.713576	0.961937	3	evm.TU.Contig20.261/evm.TU.Contig33.94/evm.TU.Contig5.479
map04392	Hippo signaling pathway - multiple species	1/271	31/6832	0.715644	0.961937	1	evm.TU.Contig23.11
map04350	TGF-beta signaling pathway	3/271	93/6832	0.720448	0.962146	3	evm.TU.Contig11.470/evm.TU.Contig11.510/evm.TU.Contig36.128
map00051	Fructose and mannose metabolism	1/271	32/6832	0.726974	0.964639	1	evm.TU.Contig24.510
map04011	MAPK signaling pathway - yeast	1/271	33/6832	0.737855	0.967591	1	evm.TU.Contig33.94
map04270	Vascular smooth muscle contraction	4/271	126/6832	0.742949	0.967591	4	evm.TU.Contig7.147/evm.TU.Contig11.273/evm.TU.Contig12.364/evm.TU.Contig7.718
map00640	Propanoate metabolism	1/271	34/6832	0.748304	0.967591	1	evm.TU.Contig31.67
map04927	Cortisol synthesis and secretion	2/271	67/6832	0.751278	0.967591	2	evm.TU.Contig7.147/evm.TU.Contig7.589
map04916	Melanogenesis	3/271	98/6832	0.752902	0.967591	3	evm.TU.Contig5.537/evm.TU.Contig23.112/evm.TU.Contig2.80
map04145	Phagosome	5/271	159/6832	0.762775	0.967591	5	evm.TU.Contig13.140/evm.TU.Contig12.409/evm.TU.Contig14.218/evm.TU.Contig21.4/evm.TU.Contig2.176
map04740	Olfactory transduction	3/271	101/6832	0.770885	0.967591	3	evm.TU.Contig5.537/evm.TU.Contig32.168/evm.TU.Contig23.112
map03410	Base excision repair	1/271	37/6832	0.777225	0.967591	1	evm.TU.Contig26.36
map00010	Glycolysis / Gluconeogenesis	2/271	71/6832	0.77942	0.967591	2	evm.TU.Contig11.309/evm.TU.Contig25.76
map04110	Cell cycle	4/271	134/6832	0.785015	0.967591	4	evm.TU.Contig4.522/evm.TU.Contig31.69/evm.TU.Contig3.39/evm.TU.Contig36.128
map00620	Pyruvate metabolism	1/271	38/6832	0.78611	0.967591	1	evm.TU.Contig11.309
map03440	Homologous recombination	1/271	38/6832	0.78611	0.967591	1	evm.TU.Contig12.423
map01200	Carbon metabolism	4/271	136/6832	0.794635	0.967591	4	evm.TU.Contig23.50/evm.TU.Contig20.204/evm.TU.Contig11.309/evm.TU.Contig25.76
map04022	cGMP-PKG signaling pathway	5/271	166/6832	0.794683	0.967591	5	evm.TU.Contig22.332/evm.TU.Contig7.147/evm.TU.Contig13.446/evm.TU.Contig29.45/evm.TU.Contig7.718
map04910	Insulin signaling pathway	4/271	137/6832	0.799314	0.967591	4	evm.TU.Contig50.33/evm.TU.Contig13.446/evm.TU.Contig15.103/evm.TU.Contig26.73
map04973	Carbohydrate digestion and absorption	1/271	41/6832	0.810701	0.974087	1	evm.TU.Contig13.446
map04650	Natural killer cell mediated cytotoxicity	3/271	110/6832	0.818507	0.974087	3	evm.TU.Contig21.4/evm.TU.Contig31.91/evm.TU.Contig4.556
map04721	Synaptic vesicle cycle	2/271	80/6832	0.83275	0.974087	2	evm.TU.Contig12.409/evm.TU.Contig14.218
map04726	Serotonergic synapse	3/271	114/6832	0.836826	0.974087	3	evm.TU.Contig1.420/evm.TU.Contig7.147/evm.TU.Contig12.259
map03008	Ribosome biogenesis in eukaryotes	2/271	82/6832	0.842904	0.974087	2	evm.TU.Contig1.360/evm.TU.Contig43.277
map03018	RNA degradation	2/271	82/6832	0.842904	0.974087	2	evm.TU.Contig16.80/evm.TU.Contig25.77
map04919	Thyroid hormone signaling pathway	3/271	116/6832	0.845375	0.974087	3	evm.TU.Contig13.446/evm.TU.Contig15.103/evm.TU.Contig2.80
map04911	Insulin secretion	2/271	83/6832	0.847769	0.974087	2	evm.TU.Contig5.537/evm.TU.Contig23.112
map04360	Axon guidance	5/271	180/6832	0.848355	0.974087	5	evm.TU.Contig5.537/evm.TU.Contig4.516/evm.TU.Contig23.112/evm.TU.Contig25.122/evm.TU.Contig2.80
map04514	Cell adhesion molecules (CAMs)	4/271	151/6832	0.856194	0.974087	4	evm.TU.Contig13.47/evm.TU.Contig27.206/evm.TU.Contig39.145/evm.TU.Contig42.101
map01120	Microbial metabolism in diverse environments	5/271	184/6832	0.861381	0.974087	5	evm.TU.Contig23.50/evm.TU.Contig12.387/evm.TU.Contig20.204/evm.TU.Contig11.309/evm.TU.Contig25.76
map00970	Aminoacyl-tRNA biosynthesis	1/271	49/6832	0.863358	0.974087	1	evm.TU.Contig38.167
map04512	ECM-receptor interaction	2/271	88/6832	0.870103	0.974087	2	evm.TU.Contig32.84/evm.TU.Contig40.101
map04630	Jak-STAT signaling pathway	5/271	190/6832	0.879162	0.974087	5	evm.TU.Contig19.319/evm.TU.Contig13.446/evm.TU.Contig18.167/evm.TU.Contig22.35/evm.TU.Contig29.36
map00140	Steroid hormone biosynthesis	1/271	53/6832	0.883925	0.974087	1	evm.TU.Contig5.293
map00280	Valine, leucine and isoleucine degradation	1/271	53/6832	0.883925	0.974087	1	evm.TU.Contig31.67
map04923	Regulation of lipolysis in adipocytes	1/271	55/6832	0.893021	0.974087	1	evm.TU.Contig13.446
map03040	Spliceosome	4/271	166/6832	0.90137	0.974087	4	evm.TU.Contig19.8/evm.TU.Contig3.139/evm.TU.Contig12.461/evm.TU.Contig1.265
map04060	Cytokine-cytokine receptor interaction	8/271	294/6832	0.904314	0.974087	8	evm.TU.Contig1.513/evm.TU.Contig18.167/evm.TU.Contig29.36/evm.TU.Contig11.470/evm.TU.Contig11.510/evm.TU.Contig17.61/evm.TU.Contig33.238/evm.TU.Contig39.145
map04978	Mineral absorption	1/271	58/6832	0.90535	0.974087	1	evm.TU.Contig12.275
map00830	Retinol metabolism	1/271	59/6832	0.909136	0.974087	1	evm.TU.Contig12.418
map04214	Apoptosis - fly	1/271	59/6832	0.909136	0.974087	1	evm.TU.Contig32.74
map04623	Cytosolic DNA-sensing pathway	1/271	61/6832	0.916263	0.974087	1	evm.TU.Contig5.479
map04730	Long-term depression	1/271	63/6832	0.922832	0.974087	1	evm.TU.Contig7.147
map00980	Metabolism of xenobiotics by cytochrome P450	1/271	65/6832	0.928888	0.974087	1	evm.TU.Contig2.40
map02010	ABC transporters	1/271	65/6832	0.928888	0.974087	1	evm.TU.Contig15.301
map04924	Renin secretion	1/271	66/6832	0.931736	0.974087	1	evm.TU.Contig7.147
map04918	Thyroid hormone synthesis	1/271	71/6832	0.944358	0.978283	1	evm.TU.Contig7.147
map00590	Arachidonic acid metabolism	1/271	72/6832	0.946588	0.978283	1	evm.TU.Contig6.147
map00983	Drug metabolism - other enzymes	1/271	76/6832	0.954653	0.978283	1	evm.TU.Contig3.21
map04260	Cardiac muscle contraction	1/271	76/6832	0.954653	0.978283	1	evm.TU.Contig6.143
map04061	Viral protein interaction with cytokine and cytokine receptor	1/271	82/6832	0.964533	0.982881	1	evm.TU.Contig17.61
map04976	Bile secretion	1/271	85/6832	0.968636	0.982881	1	evm.TU.Contig15.301
map04540	Gap junction	1/271	91/6832	0.975477	0.983067	1	evm.TU.Contig7.147
map04974	Protein digestion and absorption	1/271	94/6832	0.978318	0.983067	1	evm.TU.Contig2.678
map03010	Ribosome	4/271	300/6832	0.998168	0.998168	4	evm.TU.Contig26.7/evm.TU.Contig33.210/evm.TU.Contig22.151/evm.TU.Contig44.16

## Sheet: S18
Table S18 KEGG enrichment of indel ASE genes from Persian Sheep of InDel ASE genes
ID	Description	GeneRatio	BgRatio	pvalue	padj	Count	geneID
map04140	Autophagy - animal	9/92	140/6832	0.00010108	0.0161728	9	evm.TU.Contig32.33/evm.TU.Contig11.374/evm.TU.Contig40.186/evm.TU.Contig1.231/evm.TU.Contig20.61/evm.TU.Contig30.44/evm.TU.Contig37.31/evm.TU.Contig43.226/evm.TU.Contig29.99
map04142	Lysosome	6/92	126/6832	0.00683751	0.400639	6	evm.TU.Contig12.562/evm.TU.Contig7.430/evm.TU.Contig23.141/evm.TU.Contig31.185/evm.TU.Contig10.493/evm.TU.Contig29.99
map00051	Fructose and mannose metabolism	3/92	32/6832	0.00883812	0.400639	3	evm.TU.Contig6.573/evm.TU.Contig12.305/evm.TU.Contig41.122
map04137	Mitophagy - animal	4/92	63/6832	0.010016	0.400639	4	evm.TU.Contig32.33/evm.TU.Contig41.202/evm.TU.Contig13.390/evm.TU.Contig20.61
map04150	mTOR signaling pathway	6/92	158/6832	0.0193834	0.54203	6	evm.TU.Contig2.154/evm.TU.Contig40.186/evm.TU.Contig1.231/evm.TU.Contig16.1061/evm.TU.Contig37.31/evm.TU.Contig41.203
map04218	Cellular senescence	6/92	163/6832	0.0222269	0.54203	6	evm.TU.Contig1.259/evm.TU.Contig49.30/evm.TU.Contig11.374/evm.TU.Contig1.231/evm.TU.Contig20.61/evm.TU.Contig39.185
map04114	Oocyte meiosis	5/92	122/6832	0.0239736	0.54203	5	evm.TU.Contig49.30/evm.TU.Contig11.374/evm.TU.Contig2.154/evm.TU.Contig12.377/evm.TU.Contig37.31
map04914	Progesterone-mediated oocyte maturation	4/92	92/6832	0.0350627	0.54203	4	evm.TU.Contig20.65/evm.TU.Contig2.154/evm.TU.Contig1.231/evm.TU.Contig37.31
map04910	Insulin signaling pathway	5/92	137/6832	0.0369859	0.54203	5	evm.TU.Contig20.65/evm.TU.Contig6.573/evm.TU.Contig7.672/evm.TU.Contig40.186/evm.TU.Contig1.231
map00514	Other types of O-glycan biosynthesis	2/92	24/6832	0.0408605	0.54203	2	evm.TU.Contig1.98/evm.TU.Contig7.481
map04120	Ubiquitin mediated proteolysis	5/92	142/6832	0.0421298	0.54203	5	evm.TU.Contig14.31/evm.TU.Contig60.16/evm.TU.Contig49.30/evm.TU.Contig32.23/evm.TU.Contig8.444
map00601	Glycosphingolipid biosynthesis - lacto and neolacto series	2/92	25/6832	0.0440322	0.54203	2	evm.TU.Contig1.358/evm.TU.Contig6.99
map04625	C-type lectin receptor signaling pathway	4/92	99/6832	0.0440399	0.54203	4	evm.TU.Contig11.374/evm.TU.Contig1.231/evm.TU.Contig20.61/evm.TU.Contig39.185
map04213	Longevity regulating pathway - multiple species	3/92	62/6832	0.050568	0.57792	3	evm.TU.Contig40.186/evm.TU.Contig1.231/evm.TU.Contig37.31
map04144	Endocytosis	7/92	256/6832	0.0564337	0.601959	7	evm.TU.Contig11.491/evm.TU.Contig6.17/evm.TU.Contig15.126/evm.TU.Contig26.76/evm.TU.Contig37.31/evm.TU.Contig43.137/evm.TU.Contig7.679
map04745	Phototransduction - fly	2/92	31/6832	0.064821	0.628625	2	evm.TU.Contig11.374/evm.TU.Contig43.137
map04071	Sphingolipid signaling pathway	4/92	120/6832	0.0779835	0.628625	4	evm.TU.Contig12.380/evm.TU.Contig1.231/evm.TU.Contig12.377/evm.TU.Contig9.264
map04136	Autophagy - other	2/92	35/6832	0.0801563	0.628625	2	evm.TU.Contig40.186/evm.TU.Contig43.226
map04141	Protein processing in endoplasmic reticulum	5/92	172/6832	0.0817447	0.628625	5	evm.TU.Contig15.149/evm.TU.Contig5.158/evm.TU.Contig40.210/evm.TU.Contig4.454/evm.TU.Contig8.561
map04138	Autophagy - yeast	3/92	76/6832	0.0823657	0.628625	3	evm.TU.Contig40.186/evm.TU.Contig28.19/evm.TU.Contig43.226
map04152	AMPK signaling pathway	4/92	124/6832	0.0856049	0.628625	4	evm.TU.Contig40.186/evm.TU.Contig1.231/evm.TU.Contig12.377/evm.TU.Contig37.31
map03018	RNA degradation	3/92	82/6832	0.0980881	0.628625	3	evm.TU.Contig1.258/evm.TU.Contig39.107/evm.TU.Contig52.8
map04211	Longevity regulating pathway	3/92	84/6832	0.103582	0.628625	3	evm.TU.Contig40.186/evm.TU.Contig1.231/evm.TU.Contig37.31
map04973	Carbohydrate digestion and absorption	2/92	41/6832	0.104977	0.628625	2	evm.TU.Contig6.573/evm.TU.Contig1.231
map04624	Toll and Imd signaling pathway	2/92	42/6832	0.109297	0.628625	2	evm.TU.Contig49.30/evm.TU.Contig10.60
map03420	Nucleotide excision repair	2/92	45/6832	0.12253	0.628625	2	evm.TU.Contig32.23/evm.TU.Contig15.134
map04913	Ovarian steroidogenesis	2/92	45/6832	0.12253	0.628625	2	evm.TU.Contig26.71/evm.TU.Contig37.31
map00600	Sphingolipid metabolism	2/92	47/6832	0.131558	0.628625	2	evm.TU.Contig12.562/evm.TU.Contig12.380
map04340	Hedgehog signaling pathway	2/92	48/6832	0.136129	0.628625	2	evm.TU.Contig49.30/evm.TU.Contig43.137
map00521	Streptomycin biosynthesis	1/92	11/6832	0.13864	0.628625	1	evm.TU.Contig6.573
map04925	Aldosterone synthesis and secretion	3/92	98/6832	0.145184	0.628625	3	evm.TU.Contig26.71/evm.TU.Contig11.374/evm.TU.Contig8.557
map03460	Fanconi anemia pathway	2/92	50/6832	0.145376	0.628625	2	evm.TU.Contig1.259/evm.TU.Contig8.444
map04070	Phosphatidylinositol signaling system	3/92	99/6832	0.148344	0.628625	3	evm.TU.Contig11.374/evm.TU.Contig28.19/evm.TU.Contig1.231
map00520	Amino sugar and nucleotide sugar metabolism	2/92	51/6832	0.150048	0.628625	2	evm.TU.Contig6.573/evm.TU.Contig41.122
map04015	Rap1 signaling pathway	5/92	209/6832	0.150357	0.628625	5	evm.TU.Contig22.163/evm.TU.Contig8.557/evm.TU.Contig1.231/evm.TU.Contig37.31/evm.TU.Contig43.247
map04750	Inflammatory mediator regulation of TRP channels	3/92	104/6832	0.164476	0.628625	3	evm.TU.Contig11.374/evm.TU.Contig1.231/evm.TU.Contig30.44
map04145	Phagosome	4/92	159/6832	0.166067	0.628625	4	evm.TU.Contig10.231/evm.TU.Contig41.203/evm.TU.Contig7.679/evm.TU.Contig29.99
map04370	VEGF signaling pathway	2/92	55/6832	0.169021	0.628625	2	evm.TU.Contig1.231/evm.TU.Contig39.185
map04923	Regulation of lipolysis in adipocytes	2/92	55/6832	0.169021	0.628625	2	evm.TU.Contig20.65/evm.TU.Contig1.231
map00430	Taurine and hypotaurine metabolism	1/92	14/6832	0.173031	0.628625	1	evm.TU.Contig7.620
map04660	T cell receptor signaling pathway	3/92	107/6832	0.174399	0.628625	3	evm.TU.Contig1.231/evm.TU.Contig30.44/evm.TU.Contig39.185
map04659	Th17 cell differentiation	3/92	108/6832	0.177744	0.628625	3	evm.TU.Contig6.186/evm.TU.Contig30.44/evm.TU.Contig39.185
map04214	Apoptosis - fly	2/92	59/6832	0.188376	0.628625	2	evm.TU.Contig1.259/evm.TU.Contig13.390
map00603	Glycosphingolipid biosynthesis - globo and isoglobo series	1/92	16/6832	0.195199	0.628625	1	evm.TU.Contig1.358
map04664	Fc epsilon RI signaling pathway	2/92	61/6832	0.198169	0.628625	2	evm.TU.Contig15.153/evm.TU.Contig1.231
map04720	Long-term potentiation	2/92	61/6832	0.198169	0.628625	2	evm.TU.Contig11.374/evm.TU.Contig2.154
map04010	MAPK signaling pathway	6/92	292/6832	0.199531	0.628625	6	evm.TU.Contig12.584/evm.TU.Contig2.154/evm.TU.Contig10.60/evm.TU.Contig20.61/evm.TU.Contig37.31/evm.TU.Contig43.247
map04024	cAMP signaling pathway	5/92	231/6832	0.199857	0.628625	5	evm.TU.Contig20.65/evm.TU.Contig1.231/evm.TU.Contig15.295/evm.TU.Contig20.61/evm.TU.Contig4.371
map04066	HIF-1 signaling pathway	3/92	116/6832	0.205113	0.628625	3	evm.TU.Contig6.573/evm.TU.Contig1.231/evm.TU.Contig37.31
map04722	Neurotrophin signaling pathway	3/92	116/6832	0.205113	0.628625	3	evm.TU.Contig12.584/evm.TU.Contig2.154/evm.TU.Contig1.231
map04919	Thyroid hormone signaling pathway	3/92	116/6832	0.205113	0.628625	3	evm.TU.Contig22.282/evm.TU.Contig1.231/evm.TU.Contig14.315
map04730	Long-term depression	2/92	63/6832	0.208023	0.628625	2	evm.TU.Contig11.374/evm.TU.Contig37.31
map04212	Longevity regulating pathway - worm	2/92	65/6832	0.217929	0.628625	2	evm.TU.Contig1.231/evm.TU.Contig20.59
map04668	TNF signaling pathway	3/92	121/6832	0.222694	0.628625	3	evm.TU.Contig12.584/evm.TU.Contig1.231/evm.TU.Contig2.478
map04924	Renin secretion	2/92	66/6832	0.222898	0.628625	2	evm.TU.Contig20.65/evm.TU.Contig11.374
map04014	Ras signaling pathway	5/92	241/6832	0.224039	0.628625	5	evm.TU.Contig13.179/evm.TU.Contig1.231/evm.TU.Contig20.61/evm.TU.Contig37.31/evm.TU.Contig43.247
map00100	Steroid biosynthesis	1/92	19/6832	0.227355	0.628625	1	evm.TU.Contig3.30
map04927	Cortisol synthesis and secretion	2/92	67/6832	0.227877	0.628625	2	evm.TU.Contig26.71/evm.TU.Contig11.374
map04611	Platelet activation	3/92	127/6832	0.244174	0.64238	3	evm.TU.Contig11.374/evm.TU.Contig1.231/evm.TU.Contig41.266
map00531	Glycosaminoglycan degradation	1/92	21/6832	0.248082	0.64238	1	evm.TU.Contig7.430
map00562	Inositol phosphate metabolism	2/92	72/6832	0.252871	0.64238	2	evm.TU.Contig28.19/evm.TU.Contig1.231
map04662	B cell receptor signaling pathway	2/92	72/6832	0.252871	0.64238	2	evm.TU.Contig1.231/evm.TU.Contig39.185
map04630	Jak-STAT signaling pathway	4/92	190/6832	0.252937	0.64238	4	evm.TU.Contig6.186/evm.TU.Contig7.672/evm.TU.Contig54.15/evm.TU.Contig1.231
map03430	Mismatch repair	1/92	23/6832	0.26826	0.646329	1	evm.TU.Contig15.134
map04110	Cell cycle	3/92	134/6832	0.26964	0.646329	3	evm.TU.Contig1.259/evm.TU.Contig1.256/evm.TU.Contig42.11
map04915	Estrogen signaling pathway	3/92	134/6832	0.26964	0.646329	3	evm.TU.Contig11.374/evm.TU.Contig1.231/evm.TU.Contig4.371
map00534	Glycosaminoglycan biosynthesis - heparan sulfate / heparin	1/92	24/6832	0.278147	0.646329	1	evm.TU.Contig32.55
map04614	Renin-angiotensin system	1/92	24/6832	0.278147	0.646329	1	evm.TU.Contig10.332
map04917	Prolactin signaling pathway	2/92	78/6832	0.282952	0.646329	2	evm.TU.Contig7.672/evm.TU.Contig1.231
map04510	Focal adhesion	4/92	201/6832	0.285894	0.646329	4	evm.TU.Contig1.231/evm.TU.Contig37.31/evm.TU.Contig41.266/evm.TU.Contig43.247
map04115	p53 signaling pathway	2/92	79/6832	0.287962	0.646329	2	evm.TU.Contig1.259/evm.TU.Contig32.23
map04210	Apoptosis	3/92	140/6832	0.291711	0.646329	3	evm.TU.Contig11.374/evm.TU.Contig1.231/evm.TU.Contig2.478
map00512	Mucin type O-glycan biosynthesis	1/92	26/6832	0.297526	0.646329	1	evm.TU.Contig29.95
map04371	Apelin signaling pathway	3/92	143/6832	0.302802	0.646329	3	evm.TU.Contig20.65/evm.TU.Contig11.374/evm.TU.Contig20.61
map03008	Ribosome biogenesis in eukaryotes	2/92	82/6832	0.302967	0.646329	2	evm.TU.Contig1.258/evm.TU.Contig32.94
map04710	Circadian rhythm	1/92	28/6832	0.31639	0.661241	1	evm.TU.Contig49.30
map04912	GnRH signaling pathway	2/92	87/6832	0.327851	0.661241	2	evm.TU.Contig11.374/evm.TU.Contig10.60
map00040	Pentose and glucuronate interconversions	1/92	30/6832	0.334753	0.661241	1	evm.TU.Contig12.305
map00052	Galactose metabolism	1/92	30/6832	0.334753	0.661241	1	evm.TU.Contig6.573
map00500	Starch and sucrose metabolism	1/92	30/6832	0.334753	0.661241	1	evm.TU.Contig6.573
map04966	Collecting duct acid secretion	1/92	30/6832	0.334753	0.661241	1	evm.TU.Contig41.203
map04658	Th1 and Th2 cell differentiation	2/92	92/6832	0.352504	0.679766	2	evm.TU.Contig30.44/evm.TU.Contig39.185
map04341	Hedgehog signaling pathway - fly	1/92	32/6832	0.352629	0.679766	1	evm.TU.Contig49.30
map04361	Axon regeneration	2/92	93/6832	0.3574	0.680763	2	evm.TU.Contig15.265/evm.TU.Contig1.231
map03030	DNA replication	1/92	34/6832	0.370028	0.686714	1	evm.TU.Contig15.134
map04130	SNARE interactions in vesicular transport	1/92	34/6832	0.370028	0.686714	1	evm.TU.Contig10.231
map04151	PI3K-Akt signaling pathway	6/92	367/6832	0.373401	0.686714	6	evm.TU.Contig40.186/evm.TU.Contig1.231/evm.TU.Contig12.377/evm.TU.Contig37.31/evm.TU.Contig41.266/evm.TU.Contig43.247
map04922	Glucagon signaling pathway	2/92	98/6832	0.381677	0.689607	2	evm.TU.Contig20.65/evm.TU.Contig11.374
map04960	Aldosterone-regulated sodium reabsorption	1/92	36/6832	0.386966	0.689607	1	evm.TU.Contig1.231
map04022	cGMP-PKG signaling pathway	3/92	166/6832	0.387904	0.689607	3	evm.TU.Contig20.65/evm.TU.Contig11.374/evm.TU.Contig39.185
map04713	Circadian entrainment	2/92	102/6832	0.400824	0.704745	2	evm.TU.Contig12.584/evm.TU.Contig11.374
map04650	Natural killer cell mediated cytotoxicity	2/92	110/6832	0.43827	0.753029	2	evm.TU.Contig1.231/evm.TU.Contig39.185
map04979	Cholesterol metabolism	1/92	43/6832	0.442775	0.753029	1	evm.TU.Contig26.71
map04725	Cholinergic synapse	2/92	111/6832	0.442864	0.753029	2	evm.TU.Contig11.374/evm.TU.Contig1.231
map03015	mRNA surveillance pathway	2/92	113/6832	0.451991	0.753029	2	evm.TU.Contig12.377/evm.TU.Contig39.107
map03013	RNA transport	3/92	185/6832	0.456482	0.753029	3	evm.TU.Contig9.154/evm.TU.Contig29.89/evm.TU.Contig39.107
map04724	Glutamatergic synapse	2/92	114/6832	0.456524	0.753029	2	evm.TU.Contig11.374/evm.TU.Contig43.137
map04670	Leukocyte transendothelial migration	2/92	118/6832	0.47444	0.774595	2	evm.TU.Contig1.231/evm.TU.Contig5.323
map00565	Ether lipid metabolism	1/92	49/6832	0.48659	0.777702	1	evm.TU.Contig22.690
map00970	Aminoacyl-tRNA biosynthesis	1/92	49/6832	0.48659	0.777702	1	evm.TU.Contig14.35
map04672	Intestinal immune network for IgA production	1/92	50/6832	0.493553	0.777702	1	evm.TU.Contig22.234
map04742	Taste transduction	1/92	51/6832	0.500423	0.777702	1	evm.TU.Contig4.371
map04380	Osteoclast differentiation	2/92	124/6832	0.500646	0.777702	2	evm.TU.Contig1.231/evm.TU.Contig39.185
map04270	Vascular smooth muscle contraction	2/92	126/6832	0.509197	0.781365	2	evm.TU.Contig11.374/evm.TU.Contig30.44
map00510	N-Glycan biosynthesis	1/92	53/6832	0.513888	0.781365	1	evm.TU.Contig15.120
map04926	Relaxin signaling pathway	2/92	128/6832	0.517654	0.781365	2	evm.TU.Contig1.231/evm.TU.Contig43.247
map04068	FoxO signaling pathway	2/92	132/6832	0.534281	0.791528	2	evm.TU.Contig1.231/evm.TU.Contig37.31
map04728	Dopaminergic synapse	2/92	132/6832	0.534281	0.791528	2	evm.TU.Contig11.374/evm.TU.Contig12.377
map04550	Signaling pathways regulating pluripotency of stem cells	2/92	136/6832	0.550519	0.808102	2	evm.TU.Contig1.231/evm.TU.Contig37.31
map04810	Regulation of actin cytoskeleton	3/92	215/6832	0.557624	0.81109	3	evm.TU.Contig1.231/evm.TU.Contig20.61/evm.TU.Contig24.276
map04060	Cytokine-cytokine receptor interaction	4/92	294/6832	0.563906	0.812837	4	evm.TU.Contig6.186/evm.TU.Contig54.15/evm.TU.Contig11.399/evm.TU.Contig22.234
map04072	Phospholipase D signaling pathway	2/92	142/6832	0.574135	0.817335	2	evm.TU.Contig1.231/evm.TU.Contig20.61
map04714	Thermogenesis	3/92	222/6832	0.579606	0.817335	3	evm.TU.Contig2.154/evm.TU.Contig40.186/evm.TU.Contig4.239
map04310	Wnt signaling pathway	2/92	145/6832	0.585606	0.817335	2	evm.TU.Contig49.30/evm.TU.Contig39.185
map02010	ABC transporters	1/92	65/6832	0.58746	0.817335	1	evm.TU.Contig15.295
map04113	Meiosis - yeast	1/92	66/6832	0.593069	0.818026	1	evm.TU.Contig12.377
map04920	Adipocytokine signaling pathway	1/92	68/6832	0.60406	0.818509	1	evm.TU.Contig30.44
map04261	Adrenergic signaling in cardiomyocytes	2/92	153/6832	0.61509	0.818509	2	evm.TU.Contig12.584/evm.TU.Contig12.377
map00010	Glycolysis / Gluconeogenesis	1/92	71/6832	0.62	0.818509	1	evm.TU.Contig6.573
map04918	Thyroid hormone synthesis	1/92	71/6832	0.62	0.818509	1	evm.TU.Contig11.374
map01130	Biosynthesis of antibiotics	3/92	236/6832	0.621502	0.818509	3	evm.TU.Contig6.573/evm.TU.Contig41.122/evm.TU.Contig3.30
map04610	Complement and coagulation cascades	1/92	72/6832	0.625171	0.818509	1	evm.TU.Contig41.266
map04921	Oxytocin signaling pathway	2/92	157/6832	0.629229	0.818509	2	evm.TU.Contig11.374/evm.TU.Contig39.185
map04971	Gastric acid secretion	1/92	74/6832	0.635305	0.818637	1	evm.TU.Contig11.374
map04520	Adherens junction	1/92	78/6832	0.654766	0.818637	1	evm.TU.Contig37.31
map04621	NOD-like receptor signaling pathway	2/92	166/6832	0.65958	0.818637	2	evm.TU.Contig11.374/evm.TU.Contig13.390
map04721	Synaptic vesicle cycle	1/92	80/6832	0.664108	0.818637	1	evm.TU.Contig41.203
map04061	Viral protein interaction with cytokine and cytokine receptor	1/92	82/6832	0.6732	0.818637	1	evm.TU.Contig54.15
map04146	Peroxisome	1/92	82/6832	0.6732	0.818637	1	evm.TU.Contig20.59
map04013	MAPK signaling pathway - fly	1/92	85/6832	0.686383	0.818637	1	evm.TU.Contig10.60
map04976	Bile secretion	1/92	85/6832	0.686383	0.818637	1	evm.TU.Contig15.295
map04012	ErbB signaling pathway	1/92	86/6832	0.690659	0.818637	1	evm.TU.Contig1.231
map04727	GABAergic synapse	1/92	86/6832	0.690659	0.818637	1	evm.TU.Contig4.371
map04512	ECM-receptor interaction	1/92	88/6832	0.69904	0.818637	1	evm.TU.Contig41.266
map04360	Axon guidance	2/92	180/6832	0.702851	0.818637	2	evm.TU.Contig1.231/evm.TU.Contig39.185
map04657	IL-17 signaling pathway	1/92	89/6832	0.703145	0.818637	1	evm.TU.Contig11.399
map04970	Salivary secretion	1/92	89/6832	0.703145	0.818637	1	evm.TU.Contig11.374
map04062	Chemokine signaling pathway	2/92	182/6832	0.708651	0.818637	2	evm.TU.Contig1.231/evm.TU.Contig43.137
map04540	Gap junction	1/92	91/6832	0.711191	0.818637	1	evm.TU.Contig11.374
map04350	TGF-beta signaling pathway	1/92	93/6832	0.719021	0.820263	1	evm.TU.Contig42.11
map04666	Fc gamma R-mediated phagocytosis	1/92	94/6832	0.722857	0.820263	1	evm.TU.Contig1.231
map04972	Pancreatic secretion	1/92	99/6832	0.741273	0.82754	1	evm.TU.Contig11.374
map04622	RIG-I-like receptor signaling pathway	1/92	101/6832	0.748296	0.82754	1	evm.TU.Contig2.478
map04740	Olfactory transduction	1/92	101/6832	0.748296	0.82754	1	evm.TU.Contig43.137
map04064	NF-kappa B signaling pathway	1/92	102/6832	0.751736	0.82754	1	evm.TU.Contig30.44
map04620	Toll-like receptor signaling pathway	1/92	103/6832	0.75513	0.82754	1	evm.TU.Contig1.231
map04928	Parathyroid hormone synthesis, secretion and action	1/92	107/6832	0.768252	0.836193	1	evm.TU.Contig11.374
map04726	Serotonergic synapse	1/92	114/6832	0.789564	0.853582	1	evm.TU.Contig11.374
map00190	Oxidative phosphorylation	1/92	124/6832	0.816687	0.876979	1	evm.TU.Contig41.203
map01200	Carbon metabolism	1/92	136/6832	0.844703	0.901016	1	evm.TU.Contig6.573
map04723	Retrograde endocannabinoid signaling	1/92	139/6832	0.851017	0.90174	1	evm.TU.Contig11.374
map00230	Purine metabolism	1/92	146/6832	0.86478	0.910295	1	evm.TU.Contig20.65
map04514	Cell adhesion molecules (CAMs)	1/92	151/6832	0.873834	0.913813	1	evm.TU.Contig19.47
map03040	Spliceosome	1/92	166/6832	0.897548	0.932221	1	evm.TU.Contig29.89
map04390	Hippo signaling pathway	1/92	170/6832	0.90309	0.932221	1	evm.TU.Contig49.30
map01120	Microbial metabolism in diverse environments	1/92	184/6832	0.920249	0.937833	1	evm.TU.Contig6.573
map04217	Necroptosis	1/92	184/6832	0.920249	0.937833	1	evm.TU.Contig8.561
map01110	Biosynthesis of secondary metabolites	3/92	419/6832	0.927695	0.939438	3	evm.TU.Contig6.573/evm.TU.Contig41.122/evm.TU.Contig3.30
map04020	Calcium signaling pathway	1/92	199/6832	0.935307	0.941189	1	evm.TU.Contig11.374
map04080	Neuroactive ligand-receptor interaction	1/92	304/6832	0.985248	0.985248	1	evm.TU.Contig4.371

## Sheet: S19
Table S19 KEGG enrichment of indel ASE genes from Dorset Sheep
ID	Description	GeneRatio	BgRatio	pvalue	padj	Count	geneID
map04211	Longevity regulating pathway	5/92	84/6832	0.00530923	0.440114	5	evm.TU.Contig6.307/evm.TU.Contig20.257/evm.TU.Contig13.446/evm.TU.Contig37.11/evm.TU.Contig26.73
map04062	Chemokine signaling pathway	7/92	182/6832	0.0110738	0.440114	7	evm.TU.Contig1.806/evm.TU.Contig3.267/evm.TU.Contig12.259/evm.TU.Contig12.287/evm.TU.Contig39.159/evm.TU.Contig13.446/evm.TU.Contig22.332
map04217	Necroptosis	7/92	184/6832	0.0117141	0.440114	7	evm.TU.Contig29.88/evm.TU.Contig12.275/evm.TU.Contig20.278/evm.TU.Contig14.112/evm.TU.Contig16.6/evm.TU.Contig19.322/evm.TU.Contig23.50
map04120	Ubiquitin mediated proteolysis	6/92	142/6832	0.0119759	0.440114	6	evm.TU.Contig2.788/evm.TU.Contig29.88/evm.TU.Contig20.278/evm.TU.Contig32.23/evm.TU.Contig37.10/evm.TU.Contig26.4
map04624	Toll and Imd signaling pathway	3/92	42/6832	0.0185772	0.451245	3	evm.TU.Contig10.148/evm.TU.Contig20.278/evm.TU.Contig26.41
map04150	mTOR signaling pathway	6/92	158/6832	0.0193834	0.451245	6	evm.TU.Contig6.307/evm.TU.Contig39.56/evm.TU.Contig13.446/evm.TU.Contig37.11/evm.TU.Contig45.30/evm.TU.Contig26.73
map04115	p53 signaling pathway	4/92	79/6832	0.0214878	0.451245	4	evm.TU.Contig20.257/evm.TU.Contig32.23/evm.TU.Contig45.30/evm.TU.Contig27.152
map00510	N-Glycan biosynthesis	3/92	53/6832	0.0341206	0.50101	3	evm.TU.Contig1.494/evm.TU.Contig5.293/evm.TU.Contig12.403
map00563	Glycosylphosphatidylinositol (GPI)-anchor biosynthesis	2/92	22/6832	0.0347944	0.50101	2	evm.TU.Contig2.509/evm.TU.Contig12.415
map04910	Insulin signaling pathway	5/92	137/6832	0.0369859	0.50101	5	evm.TU.Contig6.307/evm.TU.Contig12.287/evm.TU.Contig13.446/evm.TU.Contig37.11/evm.TU.Contig26.73
map04923	Regulation of lipolysis in adipocytes	3/92	55/6832	0.0374906	0.50101	3	evm.TU.Contig17.437/evm.TU.Contig6.307/evm.TU.Contig13.446
map04213	Longevity regulating pathway - multiple species	3/92	62/6832	0.050568	0.533563	3	evm.TU.Contig6.307/evm.TU.Contig12.391/evm.TU.Contig13.446
map04510	Focal adhesion	6/92	201/6832	0.0532691	0.533563	6	evm.TU.Contig29.88/evm.TU.Contig12.287/evm.TU.Contig12.428/evm.TU.Contig20.278/evm.TU.Contig13.446/evm.TU.Contig45.30
map04212	Longevity regulating pathway - worm	3/92	65/6832	0.0567673	0.533563	3	evm.TU.Contig6.307/evm.TU.Contig13.446/evm.TU.Contig45.30
map00790	Folate biosynthesis	2/92	30/6832	0.0611608	0.533563	2	evm.TU.Contig12.406/evm.TU.Contig20.200
map04725	Cholinergic synapse	4/92	111/6832	0.0621654	0.533563	4	evm.TU.Contig12.259/evm.TU.Contig9.519/evm.TU.Contig13.446/evm.TU.Contig22.332
map04215	Apoptosis - multiple species	2/92	32/6832	0.0685532	0.533563	2	evm.TU.Contig29.88/evm.TU.Contig20.278
map04066	HIF-1 signaling pathway	4/92	116/6832	0.0707227	0.533563	4	evm.TU.Contig6.307/evm.TU.Contig13.446/evm.TU.Contig37.11/evm.TU.Contig26.73
map00562	Inositol phosphate metabolism	3/92	72/6832	0.072554	0.533563	3	evm.TU.Contig4.533/evm.TU.Contig28.19/evm.TU.Contig45.30
map04621	NOD-like receptor signaling pathway	5/92	166/6832	0.0726225	0.533563	5	evm.TU.Contig1.419/evm.TU.Contig29.88/evm.TU.Contig12.275/evm.TU.Contig10.148/evm.TU.Contig20.278
map04130	SNARE interactions in vesicular transport	2/92	34/6832	0.0762233	0.533563	2	evm.TU.Contig22.328/evm.TU.Contig25.210
map04138	Autophagy - yeast	3/92	76/6832	0.0823657	0.547127	3	evm.TU.Contig4.550/evm.TU.Contig28.19/evm.TU.Contig25.210
map04152	AMPK signaling pathway	4/92	124/6832	0.0856049	0.547127	4	evm.TU.Contig6.330/evm.TU.Contig6.307/evm.TU.Contig13.446/evm.TU.Contig26.73
map03440	Homologous recombination	2/92	38/6832	0.0923182	0.557527	2	evm.TU.Contig12.423/evm.TU.Contig12.424
map04530	Tight junction	5/92	180/6832	0.0948175	0.557527	5	evm.TU.Contig1.806/evm.TU.Contig1.75/evm.TU.Contig6.308/evm.TU.Contig12.408/evm.TU.Contig12.428
map04012	ErbB signaling pathway	3/92	86/6832	0.109196	0.601834	3	evm.TU.Contig12.287/evm.TU.Contig13.446/evm.TU.Contig26.73
map04550	Signaling pathways regulating pluripotency of stem cells	4/92	136/6832	0.110541	0.601834	4	evm.TU.Contig5.276/evm.TU.Contig13.446/evm.TU.Contig11.470/evm.TU.Contig25.21
map04072	Phospholipase D signaling pathway	4/92	142/6832	0.124107	0.651563	4	evm.TU.Contig6.307/evm.TU.Contig12.287/evm.TU.Contig13.446/evm.TU.Contig22.332
map04361	Axon regeneration	3/92	93/6832	0.129735	0.652519	3	evm.TU.Contig6.307/evm.TU.Contig12.462/evm.TU.Contig45.30
map04070	Phosphatidylinositol signaling system	3/92	99/6832	0.148344	0.652519	3	evm.TU.Contig4.533/evm.TU.Contig28.19/evm.TU.Contig45.30
map00330	Arginine and proline metabolism	2/92	52/6832	0.15475	0.652519	2	evm.TU.Contig12.298/evm.TU.Contig25.61
map04064	NF-kappa B signaling pathway	3/92	102/6832	0.15796	0.652519	3	evm.TU.Contig29.88/evm.TU.Contig10.148/evm.TU.Contig20.278
map04713	Circadian entrainment	3/92	102/6832	0.15796	0.652519	3	evm.TU.Contig29.90/evm.TU.Contig12.259/evm.TU.Contig13.342
map00533	Glycosaminoglycan biosynthesis - keratan sulfate	1/92	14/6832	0.173031	0.652519	1	evm.TU.Contig12.403
map04218	Cellular senescence	4/92	163/6832	0.176614	0.652519	4	evm.TU.Contig12.275/evm.TU.Contig13.446/evm.TU.Contig45.30/evm.TU.Contig26.73
map04978	Mineral absorption	2/92	58/6832	0.183507	0.652519	2	evm.TU.Contig12.275/evm.TU.Contig14.112
map03040	Spliceosome	4/92	166/6832	0.184673	0.652519	4	evm.TU.Contig1.265/evm.TU.Contig29.89/evm.TU.Contig12.391/evm.TU.Contig19.8
map04214	Apoptosis - fly	2/92	59/6832	0.188376	0.652519	2	evm.TU.Contig29.88/evm.TU.Contig10.148
map00603	Glycosphingolipid biosynthesis - globo and isoglobo series	1/92	16/6832	0.195199	0.652519	1	evm.TU.Contig1.166
map04722	Neurotrophin signaling pathway	3/92	116/6832	0.205113	0.652519	3	evm.TU.Contig12.287/evm.TU.Contig12.462/evm.TU.Contig13.446
map00120	Primary bile acid biosynthesis	1/92	18/6832	0.21678	0.652519	1	evm.TU.Contig39.132
map04071	Sphingolipid signaling pathway	3/92	120/6832	0.219152	0.652519	3	evm.TU.Contig4.550/evm.TU.Contig13.446/evm.TU.Contig45.30
map04668	TNF signaling pathway	3/92	121/6832	0.222694	0.652519	3	evm.TU.Contig10.148/evm.TU.Contig20.278/evm.TU.Contig13.446
map04113	Meiosis - yeast	2/92	66/6832	0.222898	0.652519	2	evm.TU.Contig4.522/evm.TU.Contig29.87
map04151	PI3K-Akt signaling pathway	7/92	367/6832	0.223967	0.652519	7	evm.TU.Contig6.307/evm.TU.Contig12.259/evm.TU.Contig13.446/evm.TU.Contig37.11/evm.TU.Contig22.332/evm.TU.Contig45.30/evm.TU.Contig26.73
map04014	Ras signaling pathway	5/92	241/6832	0.224039	0.652519	5	evm.TU.Contig1.806/evm.TU.Contig6.307/evm.TU.Contig12.259/evm.TU.Contig12.287/evm.TU.Contig13.446
map04380	Osteoclast differentiation	3/92	124/6832	0.233387	0.652519	3	evm.TU.Contig10.148/evm.TU.Contig13.446/evm.TU.Contig13.140
map00532	Glycosaminoglycan biosynthesis - chondroitin sulfate / dermatan sulfate	1/92	20/6832	0.237788	0.652519	1	evm.TU.Contig10.149
map03013	RNA transport	4/92	185/6832	0.238243	0.652519	4	evm.TU.Contig29.89/evm.TU.Contig37.11/evm.TU.Contig22.146/evm.TU.Contig26.73
map04142	Lysosome	3/92	126/6832	0.240568	0.652519	3	evm.TU.Contig29.99/evm.TU.Contig12.273/evm.TU.Contig14.114
map04926	Relaxin signaling pathway	3/92	128/6832	0.247788	0.652519	3	evm.TU.Contig12.259/evm.TU.Contig12.287/evm.TU.Contig13.446
map00220	Arginine biosynthesis	1/92	22/6832	0.258239	0.652519	1	evm.TU.Contig23.50
map00910	Nitrogen metabolism	1/92	22/6832	0.258239	0.652519	1	evm.TU.Contig23.50
map04144	Endocytosis	5/92	256/6832	0.261858	0.652519	5	evm.TU.Contig5.381/evm.TU.Contig12.391/evm.TU.Contig39.160/evm.TU.Contig16.6/evm.TU.Contig19.322
map04068	FoxO signaling pathway	3/92	132/6832	0.262327	0.652519	3	evm.TU.Contig6.307/evm.TU.Contig13.446/evm.TU.Contig45.30
map04728	Dopaminergic synapse	3/92	132/6832	0.262327	0.652519	3	evm.TU.Contig29.90/evm.TU.Contig12.259/evm.TU.Contig13.446
map03430	Mismatch repair	1/92	23/6832	0.26826	0.652519	1	evm.TU.Contig11.485
map04915	Estrogen signaling pathway	3/92	134/6832	0.26964	0.652519	3	evm.TU.Contig12.287/evm.TU.Contig12.391/evm.TU.Contig13.446
map04111	Cell cycle - yeast	2/92	77/6832	0.27794	0.652519	2	evm.TU.Contig4.522/evm.TU.Contig29.87
map00514	Other types of O-glycan biosynthesis	1/92	24/6832	0.278147	0.652519	1	evm.TU.Contig1.494
map04520	Adherens junction	2/92	78/6832	0.282952	0.652519	2	evm.TU.Contig6.307/evm.TU.Contig12.428
map04917	Prolactin signaling pathway	2/92	78/6832	0.282952	0.652519	2	evm.TU.Contig12.287/evm.TU.Contig13.446
map00601	Glycosphingolipid biosynthesis - lacto and neolacto series	1/92	25/6832	0.287902	0.652519	1	evm.TU.Contig1.166
map04140	Autophagy - animal	3/92	140/6832	0.291711	0.652519	3	evm.TU.Contig29.99/evm.TU.Contig13.446/evm.TU.Contig45.30
map04210	Apoptosis	3/92	140/6832	0.291711	0.652519	3	evm.TU.Contig29.88/evm.TU.Contig20.278/evm.TU.Contig13.446
map04391	Hippo signaling pathway - fly	2/92	80/6832	0.292968	0.652519	2	evm.TU.Contig12.408/evm.TU.Contig19.27
map04964	Proximal tubule bicarbonate reclamation	1/92	26/6832	0.297526	0.652781	1	evm.TU.Contig23.50
map04371	Apelin signaling pathway	3/92	143/6832	0.302802	0.654586	3	evm.TU.Contig12.259/evm.TU.Contig13.446/evm.TU.Contig22.332
map04310	Wnt signaling pathway	3/92	145/6832	0.310209	0.66088	3	evm.TU.Contig12.345/evm.TU.Contig12.462/evm.TU.Contig20.280
map04710	Circadian rhythm	1/92	28/6832	0.31639	0.66442	1	evm.TU.Contig13.342
map04727	GABAergic synapse	2/92	86/6832	0.32289	0.664835	2	evm.TU.Contig12.259/evm.TU.Contig12.406
map03020	RNA polymerase	1/92	29/6832	0.325634	0.664835	1	evm.TU.Contig5.271
map00500	Starch and sucrose metabolism	1/92	30/6832	0.334753	0.670925	1	evm.TU.Contig1.741
map04657	IL-17 signaling pathway	2/92	89/6832	0.337745	0.670925	2	evm.TU.Contig6.330/evm.TU.Contig10.148
map00760	Nicotinate and nicotinamide metabolism	1/92	32/6832	0.352629	0.682058	1	evm.TU.Contig5.92
map04341	Hedgehog signaling pathway - fly	1/92	32/6832	0.352629	0.682058	1	evm.TU.Contig6.530
map04350	TGF-beta signaling pathway	2/92	93/6832	0.3574	0.68231	2	evm.TU.Contig12.289/evm.TU.Contig11.470
map04666	Fc gamma R-mediated phagocytosis	2/92	94/6832	0.362284	0.682765	2	evm.TU.Contig13.446/evm.TU.Contig13.47
map00020	Citrate cycle (TCA cycle)	1/92	34/6832	0.370028	0.688534	1	evm.TU.Contig20.208
map04024	cAMP signaling pathway	4/92	231/6832	0.378067	0.694698	4	evm.TU.Contig17.437/evm.TU.Contig1.806/evm.TU.Contig29.90/evm.TU.Contig13.446
map04960	Aldosterone-regulated sodium reabsorption	1/92	36/6832	0.386966	0.695388	1	evm.TU.Contig6.307
map04022	cGMP-PKG signaling pathway	3/92	166/6832	0.387904	0.695388	3	evm.TU.Contig6.307/evm.TU.Contig13.446/evm.TU.Contig22.332
map00620	Pyruvate metabolism	1/92	38/6832	0.403452	0.709745	1	evm.TU.Contig20.208
map04620	Toll-like receptor signaling pathway	2/92	103/6832	0.405569	0.709745	2	evm.TU.Contig10.148/evm.TU.Contig13.446
map04660	T cell receptor signaling pathway	2/92	107/6832	0.424369	0.716662	2	evm.TU.Contig13.446/evm.TU.Contig13.47
map00250	Alanine, aspartate and glutamate metabolism	1/92	41/6832	0.427363	0.716662	1	evm.TU.Contig23.50
map04973	Carbohydrate digestion and absorption	1/92	41/6832	0.427363	0.716662	1	evm.TU.Contig13.446
map04659	Th17 cell differentiation	2/92	108/6832	0.429022	0.716662	2	evm.TU.Contig1.75/evm.TU.Contig6.91
map00513	Various types of N-glycan biosynthesis	1/92	43/6832	0.442775	0.719297	1	evm.TU.Contig12.403
map04979	Cholesterol metabolism	1/92	43/6832	0.442775	0.719297	1	evm.TU.Contig39.139
map04724	Glutamatergic synapse	2/92	114/6832	0.456524	0.719297	2	evm.TU.Contig29.90/evm.TU.Contig12.259
map03420	Nucleotide excision repair	1/92	45/6832	0.457776	0.719297	1	evm.TU.Contig32.23
map04913	Ovarian steroidogenesis	1/92	45/6832	0.457776	0.719297	1	evm.TU.Contig6.307
map00600	Sphingolipid metabolism	1/92	47/6832	0.472377	0.719297	1	evm.TU.Contig4.550
map04670	Leukocyte transendothelial migration	2/92	118/6832	0.47444	0.719297	2	evm.TU.Contig12.428/evm.TU.Contig13.140
map00260	Glycine, serine and threonine metabolism	1/92	48/6832	0.479531	0.719297	1	evm.TU.Contig12.298
map03022	Basal transcription factors	1/92	48/6832	0.479531	0.719297	1	evm.TU.Contig19.114
map04340	Hedgehog signaling pathway	1/92	48/6832	0.479531	0.719297	1	evm.TU.Contig6.530
map00970	Aminoacyl-tRNA biosynthesis	1/92	49/6832	0.48659	0.722512	1	evm.TU.Contig14.35
map03460	Fanconi anemia pathway	1/92	50/6832	0.493553	0.725523	1	evm.TU.Contig11.485
map04330	Notch signaling pathway	1/92	51/6832	0.500423	0.728339	1	evm.TU.Contig12.462
map04611	Platelet activation	2/92	127/6832	0.513438	0.733413	2	evm.TU.Contig13.446/evm.TU.Contig22.332
map00140	Steroid hormone biosynthesis	1/92	53/6832	0.513888	0.733413	1	evm.TU.Contig5.293
map04370	VEGF signaling pathway	1/92	55/6832	0.526994	0.744886	1	evm.TU.Contig13.446
map04015	Rap1 signaling pathway	3/92	209/6832	0.53826	0.747251	3	evm.TU.Contig1.806/evm.TU.Contig6.307/evm.TU.Contig13.446
map04110	Cell cycle	2/92	134/6832	0.542449	0.747251	2	evm.TU.Contig4.522/evm.TU.Contig29.87
map01200	Carbon metabolism	2/92	136/6832	0.550519	0.747251	2	evm.TU.Contig20.208/evm.TU.Contig23.50
map04216	Ferroptosis	1/92	60/6832	0.558249	0.747251	1	evm.TU.Contig14.112
map04010	MAPK signaling pathway	4/92	292/6832	0.558425	0.747251	4	evm.TU.Contig6.307/evm.TU.Contig12.391/evm.TU.Contig10.148/evm.TU.Contig13.446
map04723	Retrograde endocannabinoid signaling	2/92	139/6832	0.562439	0.747251	2	evm.TU.Contig29.90/evm.TU.Contig12.259
map04664	Fc epsilon RI signaling pathway	1/92	61/6832	0.56425	0.747251	1	evm.TU.Contig13.446
map04137	Mitophagy - animal	1/92	63/6832	0.576012	0.749326	1	evm.TU.Contig1.419
map04730	Long-term depression	1/92	63/6832	0.576012	0.749326	1	evm.TU.Contig29.90
map02010	ABC transporters	1/92	65/6832	0.58746	0.757514	1	evm.TU.Contig33.196
map04920	Adipocytokine signaling pathway	1/92	68/6832	0.60406	0.772147	1	evm.TU.Contig13.446
map04261	Adrenergic signaling in cardiomyocytes	2/92	153/6832	0.61509	0.778815	2	evm.TU.Contig13.446/evm.TU.Contig22.332
map00010	Glycolysis / Gluconeogenesis	1/92	71/6832	0.62	0.778815	1	evm.TU.Contig20.208
map04662	B cell receptor signaling pathway	1/92	72/6832	0.625171	0.778815	1	evm.TU.Contig13.446
map04145	Phagosome	2/92	159/6832	0.636148	0.785829	2	evm.TU.Contig29.99/evm.TU.Contig13.140
map03320	PPAR signaling pathway	1/92	79/6832	0.659469	0.807849	1	evm.TU.Contig39.139
map04146	Peroxisome	1/92	82/6832	0.6732	0.812215	1	evm.TU.Contig39.132
map04141	Protein processing in endoplasmic reticulum	2/92	172/6832	0.678705	0.812215	2	evm.TU.Contig12.391/evm.TU.Contig26.14
map01230	Biosynthesis of amino acids	1/92	84/6832	0.682048	0.812215	1	evm.TU.Contig25.61
map04013	MAPK signaling pathway - fly	1/92	85/6832	0.686383	0.812215	1	evm.TU.Contig10.148
map04612	Antigen processing and presentation	1/92	86/6832	0.690659	0.812215	1	evm.TU.Contig12.391
map04970	Salivary secretion	1/92	89/6832	0.703145	0.814919	1	evm.TU.Contig5.92
map01120	Microbial metabolism in diverse environments	2/92	184/6832	0.714357	0.814919	2	evm.TU.Contig20.208/evm.TU.Contig23.50
map04658	Th1 and Th2 cell differentiation	1/92	92/6832	0.715133	0.814919	1	evm.TU.Contig6.91
map04914	Progesterone-mediated oocyte maturation	1/92	92/6832	0.715133	0.814919	1	evm.TU.Contig13.446
map04630	Jak-STAT signaling pathway	2/92	190/6832	0.730923	0.819302	2	evm.TU.Contig6.91/evm.TU.Contig13.446
map04922	Glucagon signaling pathway	1/92	98/6832	0.737689	0.819302	1	evm.TU.Contig13.446
map04625	C-type lectin receptor signaling pathway	1/92	99/6832	0.741273	0.819302	1	evm.TU.Contig13.446
map04972	Pancreatic secretion	1/92	99/6832	0.741273	0.819302	1	evm.TU.Contig5.92
map04928	Parathyroid hormone synthesis, secretion and action	1/92	107/6832	0.768252	0.842784	1	evm.TU.Contig37.59
map04650	Natural killer cell mediated cytotoxicity	1/92	110/6832	0.777635	0.846758	1	evm.TU.Contig12.287
map04726	Serotonergic synapse	1/92	114/6832	0.789564	0.847155	1	evm.TU.Contig12.259
map04810	Regulation of actin cytoskeleton	2/92	215/6832	0.791501	0.847155	2	evm.TU.Contig1.806/evm.TU.Contig12.428
map04919	Thyroid hormone signaling pathway	1/92	116/6832	0.795288	0.847155	1	evm.TU.Contig13.446
map00230	Purine metabolism	1/92	146/6832	0.86478	0.914552	1	evm.TU.Contig25.20
map04514	Cell adhesion molecules (CAMs)	1/92	151/6832	0.873834	0.917525	1	evm.TU.Contig13.47
map04921	Oxytocin signaling pathway	1/92	157/6832	0.883909	0.921522	1	evm.TU.Contig22.332
map04390	Hippo signaling pathway	1/92	170/6832	0.90309	0.934888	1	evm.TU.Contig12.408
map04060	Cytokine-cytokine receptor interaction	2/92	294/6832	0.911677	0.937178	2	evm.TU.Contig6.91/evm.TU.Contig11.470
map04080	Neuroactive ligand-receptor interaction	2/92	304/6832	0.92115	0.94034	2	evm.TU.Contig17.437/evm.TU.Contig29.90
map01110	Biosynthesis of secondary metabolites	3/92	419/6832	0.927695	0.940491	3	evm.TU.Contig1.741/evm.TU.Contig20.208/evm.TU.Contig25.61
map04020	Calcium signaling pathway	1/92	199/6832	0.935307	0.941713	1	evm.TU.Contig17.437
map01130	Biosynthesis of antibiotics	1/92	236/6832	0.961469	0.961469	1	evm.TU.Contig20.208
